# Supplementary material for: A selective autophagy cargo receptor NBR1 modulates abscisic acid signalling in Arabidopsis thaliana
Source: Sci Rep. 2020 May 8;10:7778. doi: 10.1038/s41598-020-64765-z (PMC7211012; doi:10.1038/s41598-020-64765-z)
Supplement: Supplementary file 2 — Supplementary Information. [file 41598_2020_64765_MOESM2_ESM.xlsx]

## Sheet: Tab. S1
A selective autophagy cargo receptor NBR1 modulates abscisic acid signalling in Arabidopsis thaliana; Tarnowski L, Collados Rodriguez M, Brzywczy J, Piecho-Kabacik M, Krčkova Z, Martinec J, Wawrzynska A, Sirko A.
Supplementary Tab. S1. List of differentially expressed genes (DEGs) in shoots of OX7.5.
Affymetrix Column ID	AGI	gene_assignment	Gene Symbol	RefSeq	p-value(Wariant)	p-value(Medium)	p-value(Scan Date)	p-value(Wariant * Medium)	p-value (OX/WT)	Fold of change (OX/WT)		DEGs in Shoots
13334158	AT1G01010	NM_099983 // NAC001 // NAC domain-containing protein 1 // --- // 839580 /// AT1G01010.1	NAC001	NM_099983	0.28826	0.298282	0.782856	0.108097	0.0100051	1.78529
13334349	AT1G01500	NM_100032 // AT1G01500 // Erythronate-4-phosphate dehydrogenase-like protein // --- //	AT1G01500	NM_100032	0.543157	0.0648381	0.679708	0.399142	0.0025064	1.52124
13335795	AT1G04540	NM_100333 // AT1G04540 // calcium-dependent lipid-binding domain-containing protein //	AT1G04540	NM_100333	0.134345	0.305285	0.591035	0.415917	0.0364337	1.76219
13335856	AT1G04640	NM_100343 // LIP2 // lipoyl(octanoyl) transferase // --- // 839462 /// AT1G04640.1 // L	LIP2	NM_100343	0.802391	0.956296	0.100079	0.324162	0.0240411	1.62969
13336562	AT1G06420	NM_100522 // AT1G06420 // hypothetical protein // --- // 837153 /// AT1G06420.1 // AT1G	AT1G06420	NM_100522	0.973124	0.0760629	0.694091	0.913681	0.0219829	-1.55049
13336908	AT1G07280	NM_100602 // AT1G07280 // tetratricopeptide repeat-containing protein-like protein // -	AT1G07280	NM_100602	0.78499	0.711349	0.932125	0.0709446	0.0199397	1.51307
13337662	AT1G08890	NM_100761 // AT1G08890 // sugar transporter ERD6-like 1 // --- // 837410 /// AT1G08890.	AT1G08890	NM_100761	0.50423	0.000160579	0.726372	0.390011	0.00539013	2.60059
13337918	AT1G09350	NM_100805 // GolS3 // galactinol synthase 3 // --- // 837457 /// AT1G09350.1 // GolS3 /	GolS3	NM_100805	0.94626	0.0121811	0.169197	0.552581	0.00522505	6.55247
13339203	AT1G12250	NM_101097 // AT1G12250 // Pentapeptide repeat-containing protein // --- // 837778 /// N	AT1G12250	NM_101097	0.207433	0.035025	0.828803	0.61154	0.0179941	-1.51939
13339984	AT1G14260	NM_101292 // AT1G14260 // RING/FYVE/PHD zinc finger-containing protein // --- // 837987	AT1G14260	NM_101292	0.579793	0.0009755	0.733865	0.73838	0.00405758	-1.68731
13340017	AT1G14340	NM_101300 // AT1G14340 // RNA recognition motif-containing protein // --- // 837995 ///	AT1G14340	NM_101300	0.315509	0.211085	0.285743	0.735574	0.00942612	1.69995
13340207	AT1G15010	NM_101370 // AT1G15010 // hypothetical protein // --- // 838066 /// AT1G15010.1 // AT1G	AT1G15010	NM_101370	0.748541	0.172396	0.291094	0.837279	0.0342449	2.04683
13340546	AT1G15860	NM_101454 // AT1G15860 // hypothetical protein // --- // 838156 /// NM_001198077 // AT1	AT1G15860	NM_101454	0.110349	0.000411318	0.109451	0.823554	0.0362566	1.51956
13341055	AT1G16825	NM_001160873 // AT1G16825 // reticulon-like protein // --- // 7922362 /// AT1G16825.1 /	AT1G16825	NM_001160873	0.413498	0.201397	0.688014	0.940314	0.0237596	-1.7046
13341950	AT1G18750	NM_101733 // AGL65 // protein AGAMOUS-like 65 // --- // 838457 /// AT1G18750.1 // AGL65	AGL65	NM_101733	0.597054	0.0100102	0.281553	0.518436	0.00433488	-1.52562
13342064	AT1G19025	NM_101760 // AT1G19025 // DNA repair metallo-beta-lactamase family protein // --- // 83	AT1G19025	NM_101760	0.634017	0.00184273	0.460174	0.609193	0.00996298	-1.64742
13342071	AT1G19040	NM_101762 // AT1G19040 // no apical meristem-domain containing transcriptional regulato	AT1G19040	NM_101762	0.658561	0.271869	0.0742775	0.0568642	0.0218671	1.64236
13343052	AT1G21670	NM_102016 // AT1G21670 // hypothetical protein // --- // 838769 /// AT1G21670.1 // AT1G	AT1G21670	NM_102016	0.241353	0.137301	0.548423	0.316827	0.0356743	1.75477
13343508	AT1G22770	NM_102124 // GI // gigantea protein (GI) // --- // 838883 /// AT1G22770.1 // GI // giga	GI	NM_102124	0.526731	0.0427178	0.0752047	0.228933	0.000615	1.5656
13343882	AT1G23550	NM_102204 // SRO2 // RCD one 2-like protein // --- // 838965 /// AT1G23550.1 // SRO2 //	SRO2	NM_102204	0.408805	2.37806e-06	0.198029	0.201345	0.0334213	-1.55139
13344533	AT1G25520	NM_102363 // AT1G25520 // putative transmembrane protein // --- // 839138 /// AT1G25520	AT1G25520	NM_102363	0.0650356	0.20937	0.057799	0.0658199	0.0162977	1.50319
13344997	AT1G27140	NM_102476 // GSTU14 // glutathione S-transferase tau 14 // --- // 839603 /// AT1G27140.	GSTU14	NM_102476	0.160179	0.00418847	0.85408	0.668864	0.00374179	-1.58091
13345418	AT1G28060	NM_102571 // AT1G28060 // Pre-mRNA-splicing factor 3 // --- // 839699 /// AT1G28060.1 /	AT1G28060	NM_102571	0.151917	0.00348468	0.0398072	0.232972	0.00379385	1.60256
13345677	AT1G28760	NM_102639 // AT1G28760 // hypothetical protein // --- // 839772 /// AT1G28760.1 // AT1G	AT1G28760	NM_102639	0.53275	1.49738e-05	0.22668	0.446339	0.0294784	-1.54192
13346193	AT1G30360	NM_102773 // ERD4 // Early-responsive to dehydration stress protein (ERD4) // --- // 83	ERD4	NM_102773	0.678504	0.0201209	0.35534	0.289509	0.0061315	1.53417
13347243	AT1G32928	NM_001036055 // AT1G32928 // hypothetical protein // --- // 3766886 /// AT1G32928.1 //	AT1G32928	NM_001036055	0.310888	0.101626	0.202097	0.627578	0.027076	-1.94956
13350088	AT1G49720	NM_103859 // ABF1 // abscisic acid-insensitive 5-like protein 4 // --- // 841395 /// AT	ABF1	NM_103859	0.486816	0.297421	0.071772	0.40209	0.00108448	2.17241
13350645	AT1G51090	NM_103987 // AT1G51090 // heavy-metal-associated domain-containing protein // --- // 84	AT1G51090	NM_103987	0.871191	0.0832626	0.298126	0.0410147	0.00445605	3.859
13350898	AT1G51610	NM_104039 // AT1G51610 // metal tolerance protein C4 // --- // 841586 /// AT1G51610.1 /	AT1G51610	NM_104039	0.150696	0.762208	0.38286	0.916891	0.00189659	1.55423
13351419	AT1G52940	NM_104172 // PAP5 // purple acid phosphatase 5 // --- // 841727 /// AT1G52940.1 // PAP5	PAP5	NM_104172	0.781062	0.491819	0.963989	0.452416	0.0342716	1.66333
13351716	AT1G53550	NM_104233 // AT1G53550 // F-box family protein // --- // 841790 /// AT1G53550.1 // AT1G	AT1G53550	NM_104233	0.365675	0.686008	0.796869	0.162794	0.0486946	-1.57633
13351887	AT1G53920	NM_104270 // GLIP5 // GDSL esterase/lipase 5 // --- // 841830 /// AT1G53920.1 // GLIP5	GLIP5	NM_104270	0.346248	0.0621408	0.0588295	0.954578	0.0190272	1.83418
13353334	AT1G58643	NM_148601 // AT1G58643 // Inositol-pentakisphosphate 2-kinase-like protein // --- // 84	AT1G58643	NM_148601	0.984143	0.0781896	0.669778	0.441846	0.0147011	-1.53004
13353362	AT1G58936	NM_148601 // AT1G58643 // Inositol-pentakisphosphate 2-kinase-like protein // --- // 84	AT1G58643	NM_148601	0.984143	0.0781896	0.669778	0.441846	0.0147011	-1.53004
13353391	AT1G59312	NM_148601 // AT1G58643 // Inositol-pentakisphosphate 2-kinase-like protein // --- // 84	AT1G58643	NM_148601	0.984143	0.0781896	0.669778	0.441846	0.0147011	-1.53004
13354110	AT1G61575	NM_001084286 // AT1G61575 // hypothetical protein // --- // 5007826 /// AT1G61575.1 //	AT1G61575	NM_001084286	0.303492	0.592543	0.0262504	0.0577894	0.00698911	-1.51693
13354426	AT1G62600	NM_104938 // AT1G62600 // flavin-containing monooxygenase-like protein // --- // 842557	AT1G62600	NM_104938	0.186422	0.187918	0.220097	0.796386	0.0268418	1.85223
13354822	AT1G63740	NM_105051 // AT1G63740 // TIR-NBS-LRR class disease resistance protein // --- // 842678	AT1G63740	NM_105051	0.354703	0.179725	0.122441	0.11117	0.0223095	1.51525
13355300	AT1G64890	NM_105163 // AT1G64890 // integral membrane transporter family protein // --- // 842797	AT1G64890	NM_105163	0.0672405	0.298124	0.31512	0.239011	0.006165	2.17022
13355535	AT1G65500	NM_105224 // AT1G65500 // hypothetical protein // --- // 842862 /// AT1G65500.1 // AT1G	AT1G65500	NM_105224	0.563457	0.00011478	0.0350815	0.337865	0.00401412	-1.97836
13355589	AT1G65790	NM_105252 // RK1 // receptor kinase 1 // --- // 842890 /// AT1G65790.1 // RK1 // recept	RK1	NM_105252	0.32285	0.430213	0.207301	0.565916	0.0361421	1.81066
13355722	AT1G66173	---		---	0.585026	0.972967	0.28506	0.382376	0.00565136	-3.0027
13356025	AT1G67070	NM_105377 // DIN9 // mannose-6-phosphate isomerase // --- // 843027 /// AT1G67070.1 //	DIN9	NM_105377	0.836374	0.234321	0.719056	0.380008	0.0374059	-2.45304
13356380	AT1G67900	NM_202374 // AT1G67900 // phototropic-responsive NPH3-like protein // --- // 843118 ///	AT1G67900	NM_202374	0.938311	0.123037	0.453375	0.0473717	0.0199433	-1.55993
13356390	AT1G67920	NM_105462 // AT1G67920 // hypothetical protein // --- // 843120 /// AT1G67920.1 // AT1G	AT1G67920	NM_105462	0.0066222	0.000464887	0.129122	0.00979687	0.00700867	2.24757
13356456	AT1G68050	NM_105475 // FKF1 // adagio protein 3 // --- // 843133 /// AT1G68050.1 // FKF1 // adagi	FKF1	NM_105475	0.151258	0.119575	0.550117	0.468265	0.00944259	3.45268
13356611	AT1G68500	NM_105521 // AT1G68500 // hypothetical protein // --- // 843179 /// AT1G68500.1 // AT1G	AT1G68500	NM_105521	0.235934	0.827286	0.168119	0.384961	0.031289	8.8545
13356763	AT1G68845	NM_148641 // AT1G68845 // hypothetical protein // --- // 843217 /// AT1G68845.1 // AT1G	AT1G68845	NM_148641	0.254703	0.118023	0.0981655	0.330989	0.0454993	-1.81892
13357201	AT1G69870	NM_105655 // NRT1.7 // nitrate transporter 1.7 // --- // 843323 /// AT1G69870.1 // NRT1	NRT1.7	NM_105655	0.739064	0.0572453	0.91562	0.0125066	0.00360302	2.42259
13357531	AT1G70640	NM_105732 // AT1G70640 // octicosapeptide/Phox/Be.1 domain-containing protein // --- //	AT1G70640	NM_105732	0.379014	0.983283	0.287044	0.138135	0.00131656	6.68532
13357597	AT1G70790	NM_179543 // AT1G70790 // calcium-dependent lipid-binding domain-containing protein //	AT1G70790	NM_179543	0.833144	0.00129908	0.145605	0.947457	0.0118926	1.75206
13357635	AT1G70900	NM_105758 // AT1G70900 // hypothetical protein // --- // 843429 /// AT1G70900.1 // AT1G	AT1G70900	NM_105758	0.971963	0.209158	0.401526	0.229789	0.000511019	2.03803
13357737	AT1G71170	NM_105786 // AT1G71170 // 6-phosphogluconate dehydrogenase-like protein // --- // 84345	AT1G71170	NM_105786	0.435953	0.655933	0.264779	0.400646	0.0433848	1.611
13357805	AT1G71250	NM_105794 // AT1G71250 // GDSL esterase/lipase // --- // 843466 /// AT1G71250.1 // AT1G	AT1G71250	NM_105794	0.326416	0.521277	0.170585	0.0399522	0.0398538	1.72024
13357883	AT1G71520	NM_105820 // AT1G71520 // ethylene-responsive transcription factor ERF020 // --- // 843	AT1G71520	NM_105820	0.099005	0.372359	0.0760069	0.134495	0.00748268	-1.73725
13358239	AT1G72210	NM_105880 // AT1G72210 // transcription factor bHLH96 // --- // 843553 /// AT1G72210.1	AT1G72210	NM_105880	0.529403	0.283825	0.221075	0.893147	0.0416848	1.76733
13358348	AT1G72530	NM_105912 // AT1G72530 // putative plastid developmental protein DAG // --- // 843585 /	AT1G72530	NM_105912	0.77424	0.785344	0.67984	0.717471	0.0411968	-2.31711
13358475	AT1G72855	NM_105944 // AT1G72860 // TIR-NBS-LRR class disease resistance protein // --- // 843617	AT1G72860	NM_105944	0.0482316	0.142908	0.0123469	0.496319	0.01189	-1.66191
13358686	AT1G73450	NM_106004 // AT1G73450 // protein kinase domain-containing protein // --- // 843680 ///	AT1G73450	NM_106004	0.97123	0.70833	0.654648	0.0907989	0.000184337	-1.55134
13359133	AT1G74458	NM_001084352 // AT1G74458 // hypothetical protein // --- // 5007848 /// AT1G74458.1 //	AT1G74458	NM_001084352	0.074394	0.002011	0.175685	0.246509	0.014602	-2.36979
13359852	AT1G76580	NM_106308 // AT1G76580 // squamosa promoter-binding-like protein 16 // --- // 843991 //	AT1G76580	NM_106308	0.171424	0.183418	0.299902	0.261552	0.0323596	1.90277
13359866	AT1G76590	NM_106309 // AT1G76590 // PLATZ transcription factor domain-containing protein // --- /	AT1G76590	NM_106309	0.0101054	0.00110329	0.51538	0.0848122	0.0218425	1.88953
13359998	AT1G76892	NM_106340 // GT2 // SANT DNA-binding domain-containing protein // --- // 844024 /// AT1	GT2	NM_106340	0.561322	0.13679	0.816216	0.344891	0.00837796	-1.53366
13360740	AT1G78660	NM_202443 // GGH1 // gamma-glutamyl hydrolase 1 // --- // 844202 /// AT1G78660.3 // GGH	GGH1	NM_202443	0.06823	8.71373e-06	0.132382	0.0222952	0.0474556	-1.67002
13361034	AT1G79310	NM_106579 // MC7 // metacaspase 7 // --- // 844269 /// AT1G79310.1 // MC7 // metacaspas	MC7	NM_106579	0.0764288	0.0440318	0.200663	0.537917	0.0292289	-1.64465
13361167	AT1G79660	NM_106615 // AT1G79660 // hypothetical protein // --- // 844305 /// AT1G79660.1 // AT1G	AT1G79660	NM_106615	0.341602	0.264654	0.331039	0.51413	0.0133749	1.59685
13361248	AT1G79890	NM_106638 // AT1G79890 // chromosome transmission fidelity protein 1 // --- // 844328 /	AT1G79890	NM_106638	0.660338	0.146881	0.617977	0.0560044	0.0224656	-1.5157
13361406	AT1G80110	NM_106660 // PP2-B11 // F-box protein PP2-B11 // --- // 844351 /// AT1G80110.1 // PP2-B	PP2-B11	NM_106660	0.601356	0.407939	0.846674	0.454807	0.0272539	1.87311
13361660	AT1G80745	NM_001084390 // AT1G80745 // Transcription factor TFIIIC, tau55-related protein // ---	AT1G80745	NM_001084390	0.365689	0.442697	0.524114	0.547076	0.00364272	-1.5811
13361737	AT1G80865	NM_148671 // AT1G80865 // hypothetical protein // --- // 844426 /// AT1G80865.1 // AT1G	AT1G80865	NM_148671	0.239426	0.315294	0.00917427	0.0232411	0.000129115	-1.92497
13361873	AT1G01130	NM_099995 // AT1G01130 // hypothetical protein // --- // 839359 /// AT1G01130.1 // AT1G	AT1G01130	NM_099995	0.652931	0.402639	0.753981	0.440922	0.0234932	-1.90947
13361990	AT1G01470	NM_100029 // LEA14 // putative desiccation-related protein LEA14 // --- // 837071 /// A	LEA14	NM_100029	0.442189	0.0975729	0.242836	0.580583	0.00465252	1.72581
13362254	AT1G02220	NM_100103 // NAC003 // NAC domain-containing protein 3 // --- // 839476 /// AT1G02220.1	NAC003	NM_100103	0.453487	9.4524e-05	0.963718	0.573361	0.0409209	1.50267
13362417	AT1G02630	NM_100143 // AT1G02630 // nucleoside transporter-like protein // --- // 839240 /// AT1G	AT1G02630	NM_100143	0.117676	0.485662	0.927257	0.202244	0.00670218	-1.53646
13363238	AT1G04570	NM_100336 // AT1G04570 // integral membrane transporter family protein // --- // 839486	AT1G04570	NM_100336	0.718653	0.894351	0.293697	0.892164	0.0119778	4.70853
13363356	AT1G04770	NM_100355 // AT1G04770 // male sterility MS5 family protein // --- // 839418 /// AT1G04	AT1G04770	NM_100355	0.00225192	0.000874833	0.369046	0.0151042	0.0252831	-1.60267
13364501	AT1G07050	NM_100579 // AT1G07050 // CCT motif family protein // --- // 837216 /// AT1G07050.1 //	AT1G07050	NM_100579	0.790642	0.470799	0.568695	0.162652	0.00878259	2.73564
13364549	AT1G07128	NM_100586 // STN1 // CST complex subunit STN1 // --- // 837223 /// AT1G07130.1 // STN1	STN1	NM_100586	0.49931	0.978764	0.817954	0.46008	0.0275315	-1.90851
13364663	AT1G07430	NM_100617 // HAI2 // protein phosphatase 2C 3 // --- // 837255 /// AT1G07430.1 // HAI2	HAI2	NM_100617	0.196739	0.139999	0.00561626	0.58295	0.00416937	1.81614
13364679	AT1G07450	NM_100619 // AT1G07450 // tropine dehydrogenase // --- // 837257 /// AT1G07450.1 // AT1	AT1G07450	NM_100619	0.222421	0.40553	0.722598	0.863219	0.0204016	-1.50391
13364706	AT1G07520	NM_100626 // AT1G07520 // GRAS family transcription factor // --- // 837266 /// AT1G075	AT1G07520	NM_100626	0.673363	0.000143278	0.710615	0.387003	0.019143	-1.59178
13364807	AT1G07645	NM_202050 // DSI-1VOC // dessication-induced 1VOC-like protein // --- // 2745745 /// AT	DSI-1VOC	NM_202050	0.787622	0.0476035	0.69523	0.542039	0.0273076	-1.56973
13365014	AT1G08070	NM_100682 // OTP82 // pentatricopeptide repeat-containing protein // --- // 837325 ///	OTP82	NM_100682	0.948808	0.144123	0.900334	0.745543	0.0234507	-1.62564
13365323	AT1G08800	NM_100754 // AT1G08800 // hypothetical protein // --- // 837402 /// AT1G08800.1 // AT1G	AT1G08800	NM_100754	0.772769	0.0508737	0.670679	0.782335	0.0184739	2.08552
13366230	AT1G10580	NM_100933 // AT1G10580 // pre-mRNA-processing factor 17 // --- // 837599 /// AT1G10580.	AT1G10580	NM_100933	0.629967	0.0172607	0.677145	0.64718	0.000335409	2.56361
13366234	AT1G10585	NM_100934 // AT1G10585 // basic helix-loop-helix domain-containing protein // --- // 83	AT1G10585	NM_100934	0.21598	0.106572	0.189684	0.721883	0.000762967	4.59664
13366609	AT1G11210	NM_100993 // AT1G11210 // hypothetical protein // --- // 837662 /// AT1G11210.1 // AT1G	AT1G11210	NM_100993	0.667985	0.0929585	0.818794	0.576474	0.0111491	2.84323
13366678	AT1G11350	NM_101008 // SD1-13 // G-type lectin S-receptor-like serine/threonine-protein kinase SD	SD1-13	NM_101008	0.172008	0.00551352	0.601556	0.6548	0.0147633	-1.56474
13368442	AT1G15460	NM_101415 // BOR4 // boron transporter 4 // --- // 838116 /// AT1G15460.1 // BOR4 // bo	BOR4	NM_101415	0.094526	0.00586182	0.772272	0.113052	0.0168842	-1.62736
13368927	AT1G16840	NM_179345 // AT1G16840 // hypothetical protein // --- // 838255 /// AT1G16840.2 // AT1G	AT1G16840	NM_179345	0.939128	0.0140369	0.17149	0.611143	0.0198139	1.62972
13368936	AT1G16850	NM_101546 // AT1G16850 // hypothetical protein // --- // 838256 /// AT1G16850.1 // AT1G	AT1G16850	NM_101546	0.68092	0.00309747	0.553534	0.592036	0.00594486	4.30865
13369270	AT1G17665	NM_101629 // AT1G17665 // hypothetical protein // --- // 838343 /// AT1G17665.1 // AT1G	AT1G17665	NM_101629	0.471545	0.00436163	0.862259	0.987912	0.0144306	3.00045
13369443	AT1G17940	NM_101657 // AT1G17940 // Endosomal targeting BRO1-like domain-containing protein // --	AT1G17940	NM_101657	0.205929	0.0998001	0.913202	0.256889	0.0354114	2.25342
13369901	AT1G18990	NM_101756 // AT1G18990 // hypothetical protein // --- // 838480 /// AT1G18990.1 // AT1G	AT1G18990	NM_101756	0.666455	0.969914	0.243663	0.886882	0.0101973	-1.83934
13369950	AT1G19210	NM_101779 // AT1G19210 // ethylene-responsive transcription factor ERF017 // --- // 838	AT1G19210	NM_101779	0.648983	0.148268	0.119607	0.429342	0.0154277	-3.36569
13370016	AT1G19400	NM_180615 // AT1G19400 // Erythronate-4-phosphate dehydrogenase family protein // --- /	AT1G19400	NM_180615	0.172225	0.000389729	0.011959	0.317495	0.000998478	1.66795
13370072	AT1G19550	NM_101813 // AT1G19550 // Glutathione S-transferase-like protein // --- // 838542 /// A	AT1G19550	NM_101813	0.305152	0.246938	0.921032	0.733014	0.00385821	-1.591
13370075	AT1G19570	NM_101814 // DHAR1 // glutathione S-transferase DHAR1 // --- // 838544 /// NM_001084095	DHAR1	NM_101814	0.00242305	0.000353379	0.341543	0.580158	0.0472739	-1.72735
13370444	AT1G20440	NM_101894 // COR47 // dehydrin COR47 // --- // 838632 /// AT1G20440.1 // COR47 // dehyd	COR47	NM_101894	0.909643	2.08506e-05	0.434335	0.316004	0.013714	2.27526
13370449	AT1G20450	NM_180616 // ERD10 // dehydrin ERD10 // --- // 838633 /// NM_101895 // ERD10 // dehydri	ERD10	NM_180616	0.553964	0.0355227	0.669945	0.993594	0.011727	1.51978
13370462	AT1G20490	NM_101899 // AT1G20490 // 4-coumarate--CoA ligase-like 3 // --- // 838637 /// AT1G20490	AT1G20490	NM_101899	0.590125	0.0961111	0.993393	0.435024	0.0479504	-1.53849
13370467	AT1G20500	NM_101900 // AT1G20500 // 4-coumarate--CoA ligase-like 4 // --- // 838638 /// AT1G20500	AT1G20500	NM_101900	0.582661	0.0460407	0.706581	0.327482	0.00417067	-2.71576
13370831	AT1G21380	NM_101990 // AT1G21380 // Target of Myb protein 1 // --- // 838737 /// AT1G21380.1 // A	AT1G21380	NM_101990	0.687603	0.32743	0.0571177	0.785453	0.00405054	1.61867
13371286	AT1G22470	NM_102096 // AT1G22470 // hypothetical protein // --- // 838853 /// AT1G22470.1 // AT1G	AT1G22470	NM_102096	0.0249442	0.303212	0.129417	0.0883453	0.00740177	2.689
13371885	AT1G23980	NM_102245 // AT1G23980 // RING-H2 finger protein ATL47 // --- // 839010 /// AT1G23980.1	AT1G23980	NM_102245	0.316197	0.008768	0.677838	0.318218	0.0372819	-1.53027
13372164	AT1G24625	NM_102305 // ZFP7 // zinc finger protein 7 // --- // 839077 /// AT1G24625.1 // ZFP7 //	ZFP7	NM_102305	0.599458	0.000512183	0.0850356	0.908693	0.015255	-1.56347
13372229	AT1G25220	NM_001198163 // ASB1 // anthranilate synthase beta subunit 1 // --- // 839103 /// AT1G2	ASB1	NM_001198163	0.369234	0.27087	0.095342	0.272	0.0177534	-1.92454
13372415	AT1G25682	NM_102370 // AT1G25682 // coiled-coil domain-containing protein 130 // --- // 839146 //	AT1G25682	NM_102370	0.794029	0.0164505	0.58826	0.511576	0.00789415	1.63931
13372855	AT1G27200	NM_102482 // AT1G27200 // hypothetical protein // --- // 839609 /// AT1G27200.1 // AT1G	AT1G27200	NM_102482	0.986468	0.00428758	0.495984	0.679884	0.00151926	2.20304
13373152	AT1G28050	NM_102570 // AT1G28050 // zinc finger protein CONSTANS-LIKE 15 // --- // 839698 /// AT1	AT1G28050	NM_102570	0.04583	0.161794	0.870529	0.0567269	0.0158136	2.10266
13373448	AT1G28660	NM_102633 // AT1G28660 // GDSL esterase/lipase // --- // 839766 /// NM_179392 // AT1G28	AT1G28660	NM_102633	0.536733	0.232162	0.89386	0.180778	0.0243924	-1.76459
13373651	AT1G29390	NM_202207 // COR314-TM2 // cold regulated 314 thylakoid membrane 2 // --- // 839814 ///	COR314-TM2	NM_202207	0.726208	0.941046	0.488206	0.110267	0.00271547	1.6612
13373661	AT1G29395	NM_102679 // COR413IM1 // cold regulated 314 inner membrane 1 // --- // 839815 /// AT1G	COR413IM1	NM_102679	0.641746	0.423484	0.382705	0.506173	0.0026596	3.01651
13374931	AT1G32610	NM_102996 // AT1G32610 // hydroxyproline-rich glycoprotein-like protein // --- // 84015	AT1G32610	NM_102996	0.422113	0.192076	0.698585	0.917748	0.0256145	-1.85756
13374940	AT1G32640	NM_102998 // MYC2 // transcription factor MYC2 // --- // 840158 /// AT1G32640.1 // MYC2	MYC2	NM_102998	0.0872419	6.63154e-06	0.0179069	0.702346	0.00150363	-1.62135
13375006	AT1G32860	NM_103020 // AT1G32860 // glucan endo-1,3-beta-glucosidase 11 // --- // 840180 /// AT1G	AT1G32860	NM_103020	0.798313	4.26982e-05	0.675927	0.348666	0.000326285	3.19369
13375044	AT1G32970	NM_103030 // AT1G32970 // Subtilisin-like serine endopeptidase family protein // --- //	AT1G32970	NM_103030	0.812961	0.539676	0.373508	0.942671	0.0158332	-1.5472
13375995	AT1G42120	---		---	0.0780142	0.120066	0.332073	0.267167	0.0131768	1.82984
13376266	AT1G44170	NM_179439 // ALDH3H1 // aldehyde dehydrogenase 3H1 // --- // 841020 /// AT1G44170.2 //	ALDH3H1	NM_179439	0.182864	0.485683	0.0794383	0.723857	0.0241795	-1.63177
13376546	AT1G46768	NM_103607 // RAP2.1 // ethylene-responsive transcription factor RAP2-1 // --- // 841117	RAP2.1	NM_103607	0.169594	0.00274397	0.586608	0.590214	0.0283264	2.57549
13376637	AT1G47510	NM_103644 // 5PTASE11 // Type I inositol-1,4,5-trisphosphate 5-phosphatase 11 // --- //	5PTASE11	NM_103644	0.28192	0.0604524	0.484475	0.707532	0.0098654	2.63204
13377489	AT1G49640	NM_103852 // AT1G49640 // alpha/beta-hydrolase-like protein // --- // 841388 /// AT1G49	AT1G49640	NM_103852	0.259447	0.40835	0.570929	0.540743	0.0142634	-1.61962
13378087	AT1G51130	NM_103992 // AT1G51130 // Nse4, component of Smc5/6 DNA repair complex // --- // 841536	AT1G51130	NM_103992	0.597992	0.504395	0.0174152	0.60431	0.0119197	1.63821
13378649	AT1G52325	NM_148580 // AT1G52325 // Initiation factor eIF-4 gamma, MA3 // --- // 841663 /// AT1G5	AT1G52325	NM_148580	0.779097	0.0399957	0.0595539	0.0828291	0.0407966	-1.79606
13378909	AT1G53035	NM_104182 // AT1G53035 // hypothetical protein // --- // 841737 /// AT1G53035.1 // AT1G	AT1G53035	NM_104182	0.0464601	0.034652	0.631371	0.233384	0.0234943	2.17317
13379025	AT1G53340	NM_104213 // AT1G53340 // cysteine/histidine-rich c1 domain-containing protein // --- /	AT1G53340	NM_104213	0.453723	0.330217	0.2451	0.174522	0.00759756	-1.59249
13379075	AT1G53480	NM_001198281 // MRD1 // mto 1 responding down 1 protein // --- // 841783 /// AT1G53480.	MRD1	NM_001198281	0.357866	0.609739	0.677606	0.142003	0.0232063	1.5816
13379373	AT1G54160	NM_104294 // NF-YA5 // nuclear transcription factor Y subunit A-5 // --- // 841856 ///	NF-YA5	NM_104294	0.0382521	0.139132	0.264547	0.620245	0.0137511	1.5576
13379433	AT1G54290	NM_104307 // AT1G54290 // protein translation factor SUI1-2 // --- // 841870 /// AT1G54	AT1G54290	NM_104307	0.0139572	0.994303	0.615656	0.114632	0.0335664	-1.79608
13379737	AT1G55210	NM_104394 // AT1G55210 // Disease resistance-responsive (dirigent-like protein) family	AT1G55210	NM_104394	0.388961	0.00292295	0.964432	0.161114	0.0318454	-1.67176
13380490	AT1G56650	NM_104541 // PAP1 // transcription factor MYB75 // --- // 842120 /// AT1G56650.1 // PAP	PAP1	NM_104541	0.920018	0.36781	0.469876	0.601541	0.0328323	-1.77309
13380972	AT1G58725	NM_148603 // AT1G58725 // GDSL-like lipase/acylhydrolase domain-containing protein // -	AT1G58725	NM_148603	0.162908	0.86722	0.0171936	0.200351	0.0152783	-1.54566
13381004	AT1G59406	NM_148603 // AT1G58725 // GDSL-like lipase/acylhydrolase domain-containing protein // -	AT1G58725	NM_148603	0.162908	0.86722	0.0171936	0.200351	0.0152783	-1.54566
13381287	AT1G60270	NM_104717 // BGLU6 // beta glucosidase 6 // --- // 3767579 /// AK175453 // BGLU6 // bet	BGLU6	NM_104717	0.403017	0.108769	0.0566447	0.935761	0.034125	-1.74807
13381865	AT1G61370	NM_104818 // AT1G61370 // S-locus lectin protein kinase family protein // --- // 842431	AT1G61370	NM_104818	0.79187	0.0264151	0.826193	0.0124251	0.0246113	1.5525
13381873	AT1G61380	NM_104819 // SD1-29 // protein S-domain-1 29 // --- // 842432 /// AT1G61380.1 // SD1-29	SD1-29	NM_104819	0.73591	0.366789	0.154704	0.908989	0.0325181	1.96388
13382362	AT1G62510	NM_104930 // AT1G62510 // bifunctional inhibitor/lipid-transfer protein/seed storage 2S	AT1G62510	NM_104930	0.242879	0.000212156	0.952063	0.116844	0.0070317	1.6158
13382398	AT1G62710	NM_104948 // BETA-VPE // vacuolar-processing enzyme beta-isozyme // --- // 842569 /// A	BETA-VPE	NM_104948	0.910472	0.0216391	0.818784	0.0483066	0.00379409	1.68714
13383051	AT1G64190	NM_105093 // AT1G64190 // 6-phosphogluconate dehydrogenase // --- // 842724 /// AT1G641	AT1G64190	NM_105093	0.040324	0.524281	0.303834	0.922398	0.00524556	-1.59602
13383055	AT1G64195	NM_001036150 // AT1G64195 // defensin-like protein 35 // --- // 3767629 /// AT1G64195.1	AT1G64195	NM_001036150	0.227303	0.719564	0.429035	0.477194	0.0206822	-2.21488
13383079	AT1G64380	NM_105113 // AT1G64380 // ethylene-responsive transcription factor ERF061 // --- // 842	AT1G64380	NM_105113	0.00442944	3.57372e-05	0.477211	0.0114578	0.0291045	1.57963
13383107	AT1G64470	NM_105122 // AT1G64470 // ubiquitin-like protein // --- // 842755 /// AT1G64470.1 // AT	AT1G64470	NM_105122	0.0376295	0.000121292	0.418887	0.0383716	0.00307188	1.93778
13383722	AT1G65890	NM_105261 // AAE12 // acyl activating enzyme 12 // --- // 842901 /// AT1G65890.1 // AAE	AAE12	NM_105261	0.425162	0.129105	0.625526	0.503434	0.0239217	-1.77216
13383988	AT1G66490	NM_105320 // AT1G66490 // F-box protein // --- // 842967 /// AT1G66490.1 // AT1G66490 /	AT1G66490	NM_105320	0.650507	0.526198	0.263382	0.594196	0.00532481	-1.65726
13385568	AT1G69970	NM_105666 // CLE26 // CLAVATA3/ESR-related 26 protein // --- // 843334 /// AT1G69970.1	CLE26	NM_105666	0.790145	0.251596	0.702357	0.263728	0.0453739	-1.54404
13386729	AT1G73210	NM_202406 // AT1G73210 // hypothetical protein // --- // 843655 /// NM_105980 // AT1G73	AT1G73210	NM_202406	0.72375	0.00728288	0.266184	0.301977	0.0130336	-1.60172
13386820	AT1G73320	NM_001036197 // AT1G73320 // S-adenosylmethionine-dependent methyltransferase domain-co	AT1G73320	NM_001036197	0.23689	0.743982	0.737936	0.0864471	0.000160456	-2.13977
13386828	AT1G73325	NM_105992 // AT1G73325 // Kunitz family trypsin and protease inhibitor protein // --- /	AT1G73325	NM_105992	0.510212	0.742903	0.572725	0.19232	0.0313682	-4.30177
13386873	AT1G73390	NM_001124122 // AT1G73390 // Endosomal targeting BRO1-like domain-containing protein //	AT1G73390	NM_001124122	0.684649	0.00301423	0.589427	0.176197	0.0194587	1.90391
13387000	AT1G73805	NM_106040 // AT1G73805 // calmodulin binding protein-like protein // --- // 843716 ///	AT1G73805	NM_106040	0.0840259	0.000661054	0.338703	0.14449	0.0138527	-1.65665
13387433	AT1G74890	NM_106147 // ARR15 // two-component response regulator ARR15 // --- // 843828 /// AT1G7	ARR15	NM_106147	0.939114	0.175234	0.415328	0.16697	0.0355151	2.64931
13387879	AT1G75860	NM_106236 // AT1G75860 // hypothetical protein // --- // 843919 /// AT1G75860.1 // AT1G	AT1G75860	NM_106236	0.469724	3.22267e-05	0.118597	0.193203	0.0288944	1.50104
13388013	AT1G76240	NM_106274 // AT1G76240 // hypothetical protein // --- // 843957 /// AT1G76240.1 // AT1G	AT1G76240	NM_106274	0.00359806	0.110499	0.532644	0.0901743	0.0149754	-1.85703
13388198	AT1G76640	NM_106314 // AT1G76640 // calcium-binding protein CML39 // --- // 843997 /// AT1G76640.	AT1G76640	NM_106314	0.789006	0.249756	0.202049	0.247689	0.0306599	-1.78102
13388880	AT1G78210	NM_106471 // AT1G78210 // alpha/beta-hydrolase domain-containing protein // --- // 8441	AT1G78210	NM_106471	0.0654076	0.413326	0.585697	0.876367	0.0014527	1.5365
13388961	AT1G78450	NM_106492 // AT1G78450 // SOUL heme-binding-like protein // --- // 844181 /// AT1G78450	AT1G78450	NM_106492	0.824587	0.853524	0.971513	0.799732	0.0477511	1.57369
13390157	AT1G80590	NM_106707 // WRKY66 // putative WRKY transcription factor 66 // --- // 844398 /// AT1G8	WRKY66	NM_106707	0.384863	0.242112	0.928294	0.0768818	0.0106718	-1.65502
13390232	AT1G80830	NM_106731 // NRAMP1 // metal transporter Nramp1 // --- // 844422 /// AT1G80830.1 // NRA	NRAMP1	NM_106731	0.679177	1.00256e-06	0.520758	0.235178	0.0360568	-1.89712
13390750	AT2G02100	NM_126271 // LCR69 // defensin-like protein 2 // --- // 814741 /// AT2G02100.1 // LCR69	LCR69	NM_126271	0.341864	0.0843313	0.23137	0.696721	0.00658715	1.95504
13391664	AT2G04680	NM_126498 // AT2G04680 // cysteine/histidine-rich C1 domain-containing protein // --- /	AT2G04680	NM_126498	0.00488913	0.270424	0.00909	0.384131	0.0434936	1.52672
13391867	AT2G05530	NM_126576 // AT2G05530 // glycine-rich protein // --- // 815102 /// AT2G05530.1 // AT2G	AT2G05530	NM_126576	0.500672	0.152892	0.958071	0.833237	0.0380819	-1.50911
13392927	AT2G14560	NM_127019 // LURP1 // LURP1 protein // --- // 815943 /// AT2G14560.1 // LURP1 // LURP1	LURP1	NM_127019	0.11386	0.271081	0.83592	0.346083	0.00191028	1.62042
13393269	AT2G15830	NM_127145 // AT2G15830 // hypothetical protein // --- // 816079 /// AT2G15830.1 // AT2G	AT2G15830	NM_127145	0.0547837	0.0130958	0.413377	0.269609	0.0398153	2.4085
13393293	AT2G15970	NM_127156 // COR413-PM1 // cold regulated 413 plasma membrane 1 // --- // 816092 /// AT	COR413-PM1	NM_127156	0.0208974	0.000117392	0.0326442	0.165379	0.00057271	1.53265
13394405	AT2G18938	NM_001124872 // AT2G18938 // hypothetical protein // --- // 6241182 /// AT2G18938.1 //	AT2G18938	NM_001124872	0.372622	0.0294306	0.0163162	0.877534	0.00116445	1.51683
13394594	AT2G19450	NM_127503 // TAG1 // diacylglycerol O-acyltransferase 1 // --- // 816464 /// AT2G19450.	TAG1	NM_127503	0.853847	0.378285	0.235875	0.416108	0.0241125	1.67808
13395211	AT2G20880	NM_127658 // AT2G20880 // ethylene-responsive transcription factor ERF053 // --- // 816	AT2G20880	NM_127658	0.0237261	4.73603e-06	0.0735347	0.102446	0.0451671	2.37861
13395571	AT2G21630	NM_127734 // AT2G21630 // sec23/sec24-like transport protein // --- // 816701 /// AT2G2	AT2G21630	NM_127734	0.744153	0.656402	0.133387	0.239269	0.0211179	2.75543
13396140	AT2G22970	NM_127862 // SCPL11 // serine carboxypeptidase-like 11 // --- // 816828 /// NM_00108447	SCPL11	NM_127862	0.73369	0.0112211	0.136416	0.821871	0.0240124	1.60468
13396195	AT2G23010	NM_201788 // SCPL9 // serine carboxypeptidase-like 9 // --- // 816832 /// NM_127866 //	SCPL9	NM_201788	0.354719	0.0364417	0.076385	0.536914	0.00181316	-3.35832
13396312	AT2G23321	NM_001124900 // AT2G23321 // hypothetical protein // --- // 6240975 /// AT2G23321.1 //	AT2G23321	NM_001124900	0.25027	0.555995	0.491257	0.342421	0.0048108	-2.39806
13396401	AT2G23680	NM_001124901 // AT2G23680 // cold acclimation protein WCOR413-like protein // --- // 81	AT2G23680	NM_001124901	0.170461	0.820581	0.140709	0.113671	0.00977496	1.86886
13397090	AT2G25625	NM_179732 // AT2G25625 // hypothetical protein // --- // 817103 /// AT2G25625.1 // AT2G	AT2G25625	NM_179732	0.215396	0.418592	0.957079	0.884328	0.0366884	-2.43785
13397869	AT2G27505	NM_179772 // AT2G27505 // FBD-like domain family protein // --- // 817296 /// AT2G27505	AT2G27505	NM_179772	0.470313	0.951522	0.262323	0.179353	0.0207853	1.81334
13397957	AT2G27840	NM_128344 // HDT4 // histone deacetylase HDT4 // --- // 817331 /// AT2G27840.1 // HDT4	HDT4	NM_128344	0.780116	9.14119e-06	0.950517	0.676499	0.0379696	1.65476
13399529	AT2G31953	NM_001036383 // LCR76 // putative defensin-like protein 9 // --- // 3767941 /// AT2G319	LCR76	NM_001036383	0.0776272	0.29748	0.298149	0.846646	0.0396825	-1.58228
13400906	AT2G35070	NM_129059 // AT2G35070 // hypothetical protein // --- // 818072 /// AT2G35070.1 // AT2G	AT2G35070	NM_129059	0.645044	0.128167	0.0146047	0.143385	0.0305563	2.51078
13401220	AT2G35700	NM_129125 // ERF38 // ethylene-responsive transcription factor ERF038 // --- // 818139	ERF38	NM_129125	0.879449	0.0765121	0.883681	0.556032	0.00467416	1.59271
13401459	AT2G36320	NM_129189 // AT2G36320 // zinc finger A20 and AN1 domain-containing stress-associated p	AT2G36320	NM_129189	0.747001	4.46953e-05	0.0480805	0.671596	0.0216032	1.70731
13402353	AT2G38420	NM_129398 // AT2G38420 // pentatricopeptide repeat-containing protein // --- // 818423	AT2G38420	NM_129398	0.491507	0.170632	0.78256	0.0552162	0.0457719	-1.75286
13402761	AT2G39430	NM_129501 // AT2G39430 // Disease resistance-responsive (dirigent-like protein) family	AT2G39430	NM_129501	0.551365	0.404639	0.0640747	0.0130005	0.0062788	-2.25664
13403131	AT2G40140	NM_129572 // CZF1 // zinc finger CCCH domain-containing protein 29 // --- // 818605 ///	CZF1	NM_129572	0.304703	0.199739	0.180493	0.0141202	0.0364726	-1.60386
13403475	AT2G40880	NM_129651 // CYSA // cysteine proteinase inhibitor 3 // --- // 818685 /// AT2G40880.1 /	CYSA	NM_129651	0.281634	0.016145	0.638791	0.147186	0.014847	1.84886
13403582	AT2G41110	NM_001202795 // CAM2 // calmodulin 2 // --- // 818710 /// AT2G41110.2 // CAM3 // calmod	CAM2	NM_001202795	0.919836	0.529537	0.08571	0.467853	0.00196751	-1.82182
13403690	AT2G41312	---		---	0.560027	0.793792	0.0830516	0.317801	0.0109107	-2.00237
13404531	AT2G43500	NM_129911 // AT2G43500 // RWP-RK domain-containing protein // --- // 818951 /// NM_0011	AT2G43500	NM_129911	0.15282	1.78782e-05	0.0372873	0.0472808	0.00200712	1.57275
13405081	AT2G44800	NM_130044 // AT2G44800 // 2-oxoglutarate (2OG) and Fe(II)-dependent oxygenase-like prot	AT2G44800	NM_130044	0.798991	0.939954	0.689043	0.244899	0.00132976	1.7172
13405106	AT2G44850	NM_001161108 // AT2G44850 // hypothetical protein // --- // 819094 /// AT2G44850.2 // A	AT2G44850	NM_001161108	0.13366	0.165614	0.521819	0.327619	0.0294035	-2.7105
13405121	AT2G44880	NM_130052 // AT2G44880 // Pentatricopeptide repeat-containing protein // --- // 819097	AT2G44880	NM_130052	0.335951	0.474329	0.648035	0.18812	0.0347844	-1.87561
13405819	AT2G46450	NM_180123 // CNGC12 // cyclic nucleotide gated channel // --- // 819253 /// AT2G46450.1	CNGC12	NM_180123	0.709227	0.511657	0.552672	0.138843	0.023201	-1.50758
13406472	AT2G47890	NM_201983 // AT2G47890 // zinc finger protein CONSTANS-LIKE 13 // --- // 819401 /// AT2	AT2G47890	NM_201983	0.474661	0.000358121	0.402975	0.315532	0.00639095	1.87952
13406480	AT2G47895	---		---	0.623947	0.0617587	0.886501	0.387768	0.0249676	1.78857
13407088	AT2G02080	NM_126269 // IDD4 // indeterminate(ID)-domain 4 protein // --- // 814739 /// NM_0011247	IDD4	NM_126269	0.0208158	0.00305252	0.205993	0.5773	0.0426157	1.62881
13407663	AT2G04080	NM_126449 // AT2G04080 // MATE efflux family protein // --- // 814944 /// AT2G04080.1 /	AT2G04080	NM_126449	0.225479	0.568451	0.385454	0.896587	0.041063	-1.88059
13409222	AT2G16300	NM_127186 // AT2G16300 // F-box-like protein // --- // 816126 /// AT2G16300.1 // AT2G16	AT2G16300	NM_127186	0.311122	0.881454	0.00889483	0.149016	0.0252983	-1.61485
13409999	AT2G18230	NM_127380 // PPa2 // soluble inorganic pyrophosphatase 2 // --- // 816338 /// AT2G18230	PPa2	NM_127380	0.897472	0.232032	0.183217	0.28379	0.0108997	1.77783
13410196	AT2G18915	NM_179652 // LKP2 // LOV KELCH protein 2 // --- // 816408 /// AT2G18915.2 // LKP2 // LO	LKP2	NM_179652	0.252133	0.952408	0.611718	0.469632	0.00999398	1.62894
13411199	AT2G21060	NM_127676 // GRP2B // glycine-rich protein 2B // --- // 816641 /// AT2G21060.1 // GRP2B	GRP2B	NM_127676	2.76671e-05	0.00972524	0.853088	0.00625375	0.0116272	3.2226
13411225	AT2G21130	NM_127683 // AT2G21130 // Peptidyl-prolyl cis-trans isomerase CYP19-2 // --- // 816648	AT2G21130	NM_127683	0.899181	0.126447	0.409996	0.289706	0.00932587	2.17769
13411448	AT2G21660	NM_179686 // CCR2 // glycine-rich RNA-binding protein 7 // --- // 816705 /// NM_127738	CCR2	NM_179686	0.580906	0.413118	0.221721	0.10841	0.00957176	2.20161
13412129	AT2G23800	NM_127943 // GGPS2 // geranylgeranyl pyrophosphate synthase 4 // --- // 816912 /// AT2G	GGPS2	NM_127943	0.293265	0.280192	0.595684	0.519976	0.0141207	-1.55574
13412196	AT2G24050	NM_127967 // eIFiso4G2 // MIF4G and MA3 domain-containing protein // --- // 816939 ///	eIFiso4G2	NM_127967	0.42511	2.21502e-06	0.183549	0.0168678	0.00333037	1.65947
13414127	AT2G28400	NM_128400 // AT2G28400 // hypothetical protein // --- // 817388 /// AT2G28400.1 // AT2G	AT2G28400	NM_128400	0.384688	0.000298437	0.0554554	0.237907	0.0142054	2.03855
13414374	AT2G28900	NM_128449 // OEP16-1 // outer plastid envelope protein 16-1 // --- // 817439 /// AT2G28	OEP16-1	NM_128449	0.33892	0.433343	0.650381	0.396734	0.00964144	1.81532
13414541	AT2G29460	NM_128500 // GSTU4 // glutathione S-transferase // --- // 817495 /// AT2G29460.1 // GST	GSTU4	NM_128500	0.719327	0.0787009	0.594954	0.401804	0.0493371	-1.56294
13414799	AT2G30250	NM_128578 // WRKY25 // putative WRKY transcription factor 25 // --- // 817575 /// AT2G3	WRKY25	NM_128578	0.497272	5.50424e-07	0.916233	0.260734	0.0143278	1.80143
13415224	AT2G31018	NM_001124951 // AT2G31018 // hypothetical protein // --- // 6240514 /// AT2G31018.1 //	AT2G31018	NM_001124951	0.559904	0.344388	0.415594	0.802515	0.0391499	1.50497
13415268	AT2G31110	NM_001084516 // AT2G31110 // hypothetical protein // --- // 817667 /// AT2G31110.2 // A	AT2G31110	NM_001084516	0.373426	0.762206	0.70833	0.778746	0.0240002	-1.668
13415394	AT2G31360	NM_128693 // DS2 // delta-9 acyl-lipid desaturase 2 // --- // 817694 /// AT2G31360.1 //	DS2	NM_128693	0.379808	0.36828	0.681329	0.0924443	0.00593211	1.55874
13415634	AT2G31865	NM_201849 // PARG2 // putative poly(ADP-ribose) glycohydrolase 2 // --- // 817744 /// A	PARG2	NM_201849	0.962036	0.00055302	0.068327	0.690054	0.049238	-1.55109
13415960	AT2G32660	NM_128825 // RLP22 // receptor like protein 22 // --- // 817826 /// AT2G32660.1 // RLP2	RLP22	NM_128825	0.153569	0.557616	0.406013	0.426064	0.0446391	-1.50534
13415967	AT2G32690	NM_128828 // GRP23 // glycine-rich protein 23 // --- // 3768391 /// NM_001161074 // GRP	GRP23	NM_128828	0.198583	0.592493	0.11666	0.154053	0.0213539	-1.51708
13417154	AT2G35250	NM_129077 // AT2G35250 // hypothetical protein // --- // 818092 /// AT2G35250.1 // AT2G	AT2G35250	NM_129077	0.922879	0.910062	0.386884	0.887658	0.0226675	1.50694
13417993	AT2G37040	NM_129260 // PAL1 // phenylalanine ammonia-lyase 1 // --- // 818280 /// AT2G37040.1 //	PAL1	NM_129260	0.0853212	0.0281366	0.132866	0.463901	0.0103917	-1.68427
13418162	AT2G37460	NM_129301 // AT2G37460 // nodulin MtN21 /EamA-like transporter-like protein // --- // 8	AT2G37460	NM_129301	0.516857	0.732361	0.610769	0.840392	0.0235761	-1.50721
13418455	AT2G38160	NM_001202771 // AT2G38160 // hypothetical protein // --- // 818394 /// AT2G38160.2 // A	AT2G38160	NM_001202771	0.455048	0.553631	0.0437506	0.0087977	0.0161653	-1.62055
13418625	AT2G38640	NM_129421 // AT2G38640 // protein LURP-one-related 8 // --- // 818446 /// AT2G38640.1 /	AT2G38640	NM_129421	0.435079	8.85838e-05	0.807679	0.847383	0.0291308	1.65363
13419089	AT2G39640	NM_129520 // AT2G39640 // glycosyl hydrolase-17 // --- // 818547 /// AT2G39640.1 // AT2	AT2G39640	NM_129520	0.389274	0.217633	0.196	0.35681	0.0396657	-1.77177
13419256	AT2G40000	NM_129558 // HSPRO2 // HS1 PRO-1 2-like protein // --- // 818588 /// AT2G40000.1 // HSP	HSPRO2	NM_129558	0.0185509	0.0963684	0.294394	0.0638243	0.00697609	-1.92748
13419281	AT2G40080	NM_129566 // ELF4 // hypothetical protein // --- // 818596 /// AT2G40080.1 // ELF4 // h	ELF4	NM_129566	0.941727	0.00064415	0.106436	0.512064	0.026144	3.90201
13419379	AT2G40340	NM_129594 // DREB2C // dehydration-responsive element-binding protein 2C // --- // 8186	DREB2C	NM_129594	0.400978	2.57343e-05	0.738602	0.130817	0.0105766	3.07531
13419731	AT2G41190	NM_129684 // AT2G41190 // transmembrane amino acid transporter-like protein // --- // 8	AT2G41190	NM_129684	0.00565629	0.000270776	0.0357978	0.499738	0.0295868	2.16868
13419757	AT2G41250	NM_129690 // AT2G41250 // haloacid dehalogenase-like hydrolase domain-containing protei	AT2G41250	NM_129690	0.427749	0.0137457	0.507173	0.188006	0.00653052	-1.79691
13420425	AT2G42530	NM_129814 // COR15B // cold-regulated protein 15b // --- // 818853 /// AT2G42530.1 // C	COR15B	NM_129814	0.826231	0.992943	0.632777	0.294408	0.0263409	1.64263
13420516	AT2G42730	NM_001202806 // AT2G42730 // F-box protein // --- // 818873 /// AT2G42730.2 // AT2G4273	AT2G42730	NM_001202806	0.894689	0.096975	0.00681473	0.0303913	0.0139074	-1.62834
13420524	AT2G42760	NM_129837 // AT2G42760 // hypothetical protein // --- // 818876 /// AT2G42760.1 // AT2G	AT2G42760	NM_129837	0.101564	0.0188862	0.589023	0.0812777	0.0147979	-2.04647
13421265	AT2G44578	NM_001084589 // AT2G44578 // RING/U-box domain-containing protein // --- // 5007961 ///	AT2G44578	NM_001084589	0.721947	0.109193	0.993637	0.204479	0.0405359	-1.96605
13421765	AT2G45780	---		---	0.31998	0.476822	0.668971	0.846358	0.00596413	-1.53499
13421990	AT2G46390	NM_130203 // AT2G46390 // hypothetical protein // --- // 819247 /// AT2G46390.1 // AT2G	AT2G46390	NM_130203	0.0334415	0.783595	0.19014	0.0286046	0.00703406	-1.92709
13421994	AT2G46400	NM_130204 // WRKY46 // putative WRKY transcription factor 46 // --- // 819248 /// AT2G4	WRKY46	NM_130204	0.308361	0.000320675	0.426156	0.719801	0.0294936	-1.85749
13422027	AT2G46495	NM_180125 // AT2G46495 // RING/U-box domain-containing protein // --- // 819259 /// AT2	AT2G46495	NM_180125	0.321338	0.000948869	0.0240328	0.990444	0.00732827	-1.89334
13422298	AT2G47050	NM_130273 // AT2G47050 // plant invertase/pectin methylesterase inhibitor domain-contai	AT2G47050	NM_130273	0.581579	0.61449	0.177102	0.633932	0.0266279	-1.88336
13423049	AT3G01860	NM_111052 // AT3G01860 // hypothetical protein // --- // 820070 /// AT3G01860.1 // AT3G	AT3G01860	NM_111052	0.882792	0.0503345	0.165167	0.757736	0.00268076	-1.70364
13423348	AT3G02480	NM_111115 // AT3G02480 // Late embryogenesis abundant protein (LEA) family protein // -	AT3G02480	NM_111115	0.0947789	0.0456078	0.274261	0.0395468	0.00492057	-2.11768
13424105	AT3G04410	NM_111312 // AT3G04410 // no apical meristem-domain containing transcriptional regulato	AT3G04410	NM_111312	0.382442	0.00859796	0.965255	0.227178	0.00156999	1.62192
13424504	AT3G05200	NM_111393 // ATL6 // E3 ubiquitin-protein ligase ATL6 // --- // 819684 /// AT3G05200.1	ATL6	NM_111393	0.196965	0.745973	0.0792007	0.992164	0.0369015	-1.53767
13424631	AT3G05430	NM_111416 // AT3G05430 // PWWP domain-containing protein // --- // 819708 /// AT3G05430	AT3G05430	NM_111416	0.900754	0.380092	0.308004	0.920323	0.00328842	-1.68279
13424834	AT3G05800	NM_111454 // AIF1 // transcription factor bHLH150 // --- // 819749 /// AT3G05800.1 // A	AIF1	NM_111454	0.245807	0.147481	0.892093	0.471369	0.0178434	2.96257
13425110	AT3G06545	NM_148693 // AT3G06545 // hypothetical protein // --- // 819833 /// AT3G06545.1 // AT3G	AT3G06545	NM_148693	0.941916	0.599089	0.165074	0.784959	0.0217696	-1.69378
13425547	AT3G07650	NM_111644 // COL9 // zinc finger protein CONSTANS-LIKE 9 // --- // 819956 /// AT3G07650	COL9	NM_111644	0.233608	0.0552753	0.318296	0.231579	0.00506636	3.30942
13426692	AT3G11020	NM_111939 // DREB2B // dehydration-responsive element-binding protein 2B // --- // 8202	DREB2B	NM_111939	0.739486	3.70421e-07	0.204085	0.81371	0.0251469	2.34519
13428751	AT3G15640	NM_112434 // AT3G15640 // cytochrome c oxidase subunit Vb // --- // 820806 /// NM_00108	AT3G15640	NM_112434	0.303292	0.000694886	0.604404	0.664946	0.000263779	1.54668
13431098	AT3G20500	NM_112942 // PAP18 // purple acid phosphatase 18 // --- // 821596 /// AT3G20500.1 // PA	PAP18	NM_112942	0.390585	0.00507249	0.731274	0.391578	0.00832889	1.87669
13432756	AT3G24520	NM_113363 // HSFC1 // heat stress transcription factor C-1 // --- // 822047 /// AT3G245	HSFC1	NM_113363	0.367376	0.0390873	0.352069	0.157485	0.00210627	2.3336
13434299	AT3G28450	NM_113765 // AT3G28450 // leucine-rich repeat protein kinase-like protein // --- // 822	AT3G28450	NM_113765	0.668555	0.54035	0.743078	0.239945	0.0185024	-1.5886
13435079	AT3G43250	NM_114193 // AT3G43250 // hypothetical protein // --- // 823400 /// AT3G43250.1 // AT3G	AT3G43250	NM_114193	0.628228	0.157515	0.600836	0.232913	0.00186818	1.79303
13435387	AT3G44310	NM_114299 // NIT1 // nitrilase 1 // --- // 823556 /// AT3G44310.2 // NIT1 // nitrilase	NIT1	NM_114299	0.0359419	0.673359	0.426032	0.112951	0.0484313	-1.56417
13435953	AT3G45970	NM_114466 // EXLA1 // expansin-like A1 // --- // 823740 /// AT3G45970.1 // EXLA1 // exp	EXLA1	NM_114466	0.0553521	0.0565777	0.0449504	0.948901	0.00848066	1.73799
13436206	AT3G46658	NM_114533 // UGT76E12 // UDP-glucosyl transferase 76E12 // --- // 823819 /// AT3G46660.	UGT76E12	NM_114533	0.721282	0.317436	0.99642	0.615447	0.0470588	1.60232
13436567	AT3G47750	NM_114643 // ABCA4 // ABC transporter A family member 4 // --- // 823929 /// AT3G47750.	ABCA4	NM_114643	0.510375	0.604653	0.698078	0.22567	0.00236009	-2.20263
13436943	AT3G48350	NM_114696 // AT3G48350 // putative cysteine proteinase // --- // 823993 /// AT3G48350.1	AT3G48350	NM_114696	0.122913	0.00057284	0.748702	0.175237	0.0148189	-2.20624
13437070	AT3G48580	NM_114717 // XTH11 // xyloglucan:xyloglucosyl transferase // --- // 824018 /// AT3G4858	XTH11	NM_114717	0.540083	0.0243581	0.00469959	0.00698315	0.00376872	-1.51492
13437818	AT3G50835	---		---	0.0876027	0.57141	0.334884	0.479579	0.0306103	-1.61545
13437868	AT3G50970	NM_114957 // LTI30 // dehydrin Xero 2 // --- // 824261 /// AT3G50970.1 // LTI30 // dehy	LTI30	NM_114957	0.0584001	4.49286e-05	0.00664194	0.135405	0.00780105	2.03747
13437872	AT3G50980	NM_114958 // XERO1 // dehydrin xero 1 // --- // 824262 /// AT3G50980.1 // XERO1 // dehy	XERO1	NM_114958	0.531912	0.352061	0.799402	0.931604	0.00999816	-2.01501
13438110	AT3G51480	NM_115007 // GLR3.6 // glutamate receptor 3.6 // --- // 824311 /// AT3G51480.1 // GLR3.	GLR3.6	NM_115007	0.565995	0.01493	0.452315	0.0299373	0.00980183	-1.60402
13438119	AT3G51500	NM_115009 // AT3G51500 // hypothetical protein // --- // 824313 /// AT3G51500.1 // AT3G	AT3G51500	NM_115009	0.185435	0.504207	0.629742	0.19868	0.00724695	-1.67047
13438283	AT3G51930	NM_115052 // AT3G51930 // transducin/WD40 domain-containing protein // --- // 824356 //	AT3G51930	NM_115052	0.84643	0.0991347	0.678236	0.905247	0.00379661	1.53914
13439104	AT3G53930	NM_001084812 // AT3G53930 // unc51-like kinase // --- // 824560 /// NM_115253 // AT3G53	AT3G53930	NM_001084812	0.224209	0.907905	0.504928	0.253754	0.0483478	-1.51926
13439894	AT3G55650	NM_115423 // AT3G55650 // pyruvate kinase // --- // 824731 /// AT3G55650.1 // AT3G55650	AT3G55650	NM_115423	0.72982	0.608759	0.318084	0.538627	0.013702	-2.42182
13439925	AT3G55735	---		---	0.0780142	0.120066	0.332073	0.267167	0.0131768	1.82984
13440012	AT3G55880	NM_115446 // AT3G55880 // Alpha/beta hydrolase related protein // --- // 824754 /// AT3	AT3G55880	NM_115446	0.341998	0.00225719	0.479846	0.51933	0.00999675	1.84266
13440046	AT3G55990	NM_115457 // ESK1 // hypothetical protein // --- // 824765 /// AT3G55990.1 // ESK1 // h	ESK1	NM_115457	0.887178	0.0138548	0.27701	0.128834	0.0205758	-1.51646
13440568	AT3G57450	NM_115605 // AT3G57450 // hypothetical protein // --- // 824912 /// AT3G57450.1 // AT3G	AT3G57450	NM_115605	0.185224	6.58993e-05	0.00098027	0.0179738	0.016395	-1.57406
13440698	AT3G57760	NM_001035802 // AT3G57760 // protein kinase family protein // --- // 824945 /// AT3G577	AT3G57760	NM_001035802	0.271631	0.0917678	0.416157	0.32992	0.0345801	1.52412
13441274	AT3G59350	NM_115797 // AT3G59350 // protein kinase family protein // --- // 825104 /// AT3G59350.	AT3G59350	NM_115797	0.655364	0.0833472	0.535021	0.864213	0.0215922	1.91831
13441502	AT3G59900	NM_115853 // ARGOS // ARGOS protein // --- // 825160 /// AT3G59900.1 // ARGOS // ARGOS	ARGOS	NM_115853	0.2548	0.000261444	0.991618	0.221908	0.0266094	1.90091
13444357	AT3G04010	NM_111272 // AT3G04010 // O-Glycosyl hydrolases family 17 protein // --- // 819556 ///	AT3G04010	NM_111272	0.0165641	0.000621761	0.0769273	0.476937	0.0144835	2.95203
13444873	AT3G05160	NM_001084642 // AT3G05160 // sugar transporter ERD6-like 10 // --- // 819679 /// AT3G05	AT3G05160	NM_001084642	0.752042	0.0992029	0.66307	0.0529558	0.00805604	-2.09223
13444890	AT3G05165	NM_202496 // AT3G05165 // sugar transporter ERD6-like 11 // --- // 819680 /// AT3G05165	AT3G05165	NM_202496	0.334082	0.206105	0.475437	0.239623	0.00562996	-1.67446
13445069	AT3G05650	NM_111438 // RLP32 // receptor like protein 32 // --- // 819732 /// AT3G05650.1 // RLP3	RLP32	NM_111438	0.0840915	0.151242	0.714482	0.0177395	0.0130373	1.78021
13445073	AT3G05660	NM_111439 // RLP33 // receptor like protein 33 // --- // 819733 /// AT3G05660.1 // RLP3	RLP33	NM_111439	0.227746	0.170838	0.432774	0.242307	0.0080607	2.16342
13445203	AT3G05880	NM_111462 // RCI2A // Hydrophobic protein RCI2A // --- // 819757 /// AT3G05880.1 // RCI	RCI2A	NM_111462	0.000928876	0.00289613	0.00261687	0.0474458	0.00216468	2.16051
13445966	AT3G07150	NM_111595 // AT3G07150 // hypothetical protein // --- // 819901 /// AT3G07150.1 // AT3G	AT3G07150	NM_111595	0.772713	0.794415	0.221694	0.335233	0.0295646	1.54287
13446118	AT3G07340	NM_111613 // AT3G07340 // transcription factor bHLH62 // --- // 819922 /// AT3G07340.1	AT3G07340	NM_111613	0.959025	0.0269155	0.674968	0.89929	0.0460343	-1.74687
13446671	AT3G09032	NM_202533 // AT3G09032 // hypothetical protein // --- // 2745876 /// AT3G09032.1 // AT3	AT3G09032	NM_202533	0.367079	0.000936858	0.0906113	0.343327	0.0406439	1.76587
13446941	AT3G09540	NM_111788 // AT3G09540 // pectate lyase // --- // 820111 /// AT3G09540.1 // AT3G09540 /	AT3G09540	NM_111788	0.193496	0.401976	0.865377	0.214195	0.0115286	1.64218
13448826	AT3G13226	NM_112165 // AT3G13226 // regulatory protein RecX family protein // --- // 820518 /// A	AT3G13226	NM_112165	0.819202	0.947572	0.436099	0.411236	0.0174405	1.54419
13448929	AT3G13403	NM_001035609 // AT3G13403 // defensin-like protein 302 // --- // 3768875 /// AT3G13403.	AT3G13403	NM_001035609	0.0334402	0.0038432	0.0740089	0.00994089	0.0277465	1.6936
13449520	AT3G14590	NM_001125154 // NTMC2T6.2 // calcium-dependent lipid-binding domain-containing protein	NTMC2T6.2	NM_001125154	0.51589	0.445667	0.603692	0.408951	0.0111474	1.66382
13449687	AT3G15200	NM_112383 // AT3G15200 // pentatricopeptide repeat-containing protein // --- // 820751	AT3G15200	NM_112383	0.40431	0.851341	0.218187	0.898603	0.0209768	1.51179
13450278	AT3G16690	NM_112542 // AT3G16690 // nodulin MtN3-like protein // --- // 820921 /// AT3G16690.1 //	AT3G16690	NM_112542	0.580227	5.00375e-06	0.146874	0.0586025	0.00231597	-1.67046
13450643	AT3G17620	NM_112643 // AT3G17620 // putative F-box protein // --- // 821029 /// AT3G17620.1 // AT	AT3G17620	NM_112643	0.444851	0.188319	0.58382	0.594348	0.0282907	1.55628
13451105	AT3G19000	NM_112786 // AT3G19000 // 2-oxoglutarate (2OG) and Fe(II)-dependent oxygenase-like prot	AT3G19000	NM_112786	0.724178	0.0900586	0.40006	0.894096	0.01612	-1.67051
13451163	AT3G19140	NM_112801 // DNF // putative RING-H2 finger protein ATL62 // --- // 821448 /// AT3G1914	DNF	NM_112801	0.717987	0.481518	0.920022	0.930789	0.024269	-1.79721
13451197	AT3G19200	NM_112807 // AT3G19200 // hypothetical protein // --- // 821454 /// AT3G19200.1 // AT3G	AT3G19200	NM_112807	0.174059	0.000163833	0.380567	0.0398156	0.00764858	-2.0362
13451304	AT3G19380	NM_112825 // PUB25 // U-box domain-containing protein 25 // --- // 821472 /// AT3G19380	PUB25	NM_112825	0.0360892	0.0595011	0.227035	0.135687	0.0274706	-1.64674
13451687	AT3G20300	NM_112921 // AT3G20300 // hypothetical protein // --- // 821574 /// AT3G20300.1 // AT3G	AT3G20300	NM_112921	0.247823	0.749002	0.112094	0.94637	0.00904054	1.63788
13452080	AT3G21150	NM_113009 // BBX32 // B-box 32 protein // --- // 821667 /// AT3G21150.1 // BBX32 // B-b	BBX32	NM_113009	0.877763	0.558579	0.402365	0.399811	0.0499331	-1.60343
13452509	AT3G22142	NM_001084730 // AT3G22142 // bifunctional inhibitor/lipid transfer protein/seed storage	AT3G22142	NM_001084730	0.463113	0.0152066	0.286049	0.10225	0.025759	1.54125
13452887	AT3G23560	NM_113259 // ALF5 // mate efflux domain-containing protein // --- // 821935 /// AT3G235	ALF5	NM_113259	0.811871	0.00020548	0.711676	0.503348	0.0211353	1.56639
13453217	AT3G24310	NM_113337 // MYB305 // myb domain protein 305 // --- // 822019 /// AT3G24310.1 // MYB30	MYB305	NM_113337	0.646235	0.00536846	0.399985	0.295399	0.0211472	1.52301
13453326	AT3G24495	NM_180299 // MSH7 // DNA mismatch repair protein Msh6-2 // --- // 822040 /// AT3G24495.	MSH7	NM_180299	0.478122	0.376937	0.00879478	0.00940245	0.0345376	1.57295
13453377	AT3G24518	NM_113363 // HSFC1 // heat stress transcription factor C-1 // --- // 822047 /// AT3G245	HSFC1	NM_113363	0.327129	0.0126794	0.135751	0.320277	0.00586376	1.60506
13454314	AT3G27190	NM_113633 // UKL2 // putative uracil phosphoribosyltransferase // --- // 822338 /// AT3	UKL2	NM_113633	0.736767	0.0210767	0.749355	0.195115	0.0459544	-1.55741
13455957	AT3G44260	NM_114294 // AT3G44260 // putative CCR4-associated factor 1-9 // --- // 823551 /// AT3G	AT3G44260	NM_114294	0.884837	0.625722	0.729273	0.955929	0.0204094	-1.65277
13456307	AT3G45260	NM_114395 // AT3G45260 // C2H2-like zinc finger protein // --- // 823664 /// AT3G45260.	AT3G45260	NM_114395	0.149616	0.00100313	0.123359	0.974822	0.0255263	1.83524
13456972	AT3G47000	NM_114567 // AT3G47000 // beta-glucosidase // --- // 823853 /// AT3G47000.1 // AT3G4700	AT3G47000	NM_114567	0.9666	4.70885e-05	0.182328	0.152847	0.00870737	-1.51805
13459246	AT3G52860	NM_115146 // AT3G52860 // hypothetical protein // --- // 824452 /// AT3G52860.1 // AT3G	AT3G52860	NM_115146	0.510427	0.028551	0.239612	0.902518	0.000569773	-1.83457
13459251	AT3G52870	NM_115147 // AT3G52870 // IQ calmodulin-binding motif family protein // --- // 824453 /	AT3G52870	NM_115147	0.0153847	5.86536e-05	0.774972	0.183182	0.00492453	-1.6121
13459414	AT3G53320	NM_115192 // AT3G53320 // hypothetical protein // --- // 824500 /// AT3G53320.1 // AT3G	AT3G53320	NM_115192	0.109479	0.184213	0.0382717	0.629915	0.00401728	1.58148
13459439	AT3G53370	NM_115197 // AT3G53370 // DNA-binding protein S1FA1 // --- // 824505 /// AT3G53370.1 //	AT3G53370	NM_115197	0.753694	0.487512	0.498691	0.409857	0.00454418	-1.76254
13459771	AT3G54150	NM_115275 // AT3G54150 // S-adenosyl-L-methionine-dependent methyltransferase-like prot	AT3G54150	NM_115275	0.819376	0.0102434	0.65207	0.712717	0.0345494	-1.75246
13460707	AT3G56240	NM_115482 // CCH // copper chaperone // --- // 824790 /// AT3G56240.1 // CCH // copper	CCH	NM_115482	0.0282899	0.001799	0.283341	0.351361	0.0266836	-1.74296
13460831	AT3G56620	NM_115521 // AT3G56620 // nodulin MtN21 /EamA-like transporter protein // --- // 824829	AT3G56620	NM_115521	0.697028	0.211861	0.883061	0.807752	0.0129641	1.53504
13461373	AT3G57900	NM_115652 // AT3G57900 // hypothetical protein // --- // 824959 /// AT3G57900.1 // AT3G	AT3G57900	NM_115652	0.658769	0.157163	0.0498021	0.567822	0.0324446	-1.52146
13462638	AT3G60980	NM_115962 // AT3G60980 // pentatricopeptide repeat-containing protein // --- // 825270	AT3G60980	NM_115962	0.647012	0.00244481	0.983189	0.579626	0.0116894	1.57416
13462799	AT3G61380	NM_116002 // AT3G61380 // Phosphatidylinositol N-acetyglucosaminlytransferase subunit P	AT3G61380	NM_116002	0.104668	0.0135995	0.563369	0.677403	0.0248991	-1.50648
13463026	AT3G61890	NM_116054 // HB-12 // homeobox-leucine zipper protein ATHB-12 // --- // 825362 /// AT3G	HB-12	NM_116054	0.291956	0.273945	0.54922	0.398706	0.0177245	1.51604
13463241	AT3G62320	NM_116097 // AT3G62320 // nucleic acid binding protein // --- // 825405 /// AT3G62320.1	AT3G62320	NM_116097	0.353024	0.328806	0.706556	0.943984	0.0131909	-1.54154
13463410	AT3G62780	NM_116143 // AT3G62780 // calcium-dependent lipid-binding domain-containing protein //	AT3G62780	NM_116143	0.0631481	0.00153383	0.755157	0.239923	0.0118417	1.89285
13463517	AT3G63040	NM_116169 // AT3G63040 // hypothetical protein // --- // 825479 /// AT3G63040.1 // AT3G	AT3G63040	NM_116169	0.52552	0.644242	0.740339	0.673721	0.0175771	-1.75154
13464364	AT4G01360	NM_116366 // AT4G01360 // hypothetical protein // --- // 827971 /// AT4G01360.1 // AT4G	AT4G01360	NM_116366	0.504396	4.87264e-05	0.22274	0.48199	0.0349332	1.82901
13464816	AT4G02235	NM_202771 // AGL51 // protein agamous-like 51 // --- // 2745602 /// AT4G02235.1 // AGL5	AGL51	NM_202771	0.199463	0.407638	0.77705	0.876147	0.0290204	-1.79174
13465055	AT4G02690	NM_116503 // AT4G02690 // BAX inhibitor-1 motif-containing protein // --- // 828203 ///	AT4G02690	NM_116503	0.2704	0.251713	0.994432	0.329119	0.0189683	1.59463
13465368	AT4G03540	NM_116592 // AT4G03540 // hypothetical protein // --- // 825651 /// AT4G03540.1 // AT4G	AT4G03540	NM_116592	0.814135	9.76334e-06	0.605583	0.551791	0.0174907	1.60089
13465772	AT4G04830	NM_001203745 // MSRB5 // peptide methionine sulfoxide reductase B5 // --- // 825820 ///	MSRB5	NM_001203745	0.314587	0.000224408	0.217588	0.313254	0.0151716	-1.51381
13466579	AT4G09030	NM_116972 // AGP10 // arabinogalactan protein 10 // --- // 826482 /// AT4G09030.1 // AG	AGP10	NM_116972	0.603312	0.000382876	0.626204	0.603712	0.0468351	-1.52513
13467680	AT4G12005	NM_179032 // AT4G12005 // hypothetical protein // --- // 826808 /// AT4G12005.1 // AT4G	AT4G12005	NM_179032	0.175671	0.644466	0.841606	0.0409247	0.0267424	1.97911
13467740	AT4G12130	NM_117283 // AT4G12130 // glycine cleavage T-protein family protein // --- // 826821 //	AT4G12130	NM_117283	0.800701	0.0847117	0.637935	0.990635	0.0237607	-1.51737
13468834	AT4G15130	NM_117602 // CCT2 // phosphorylcholine cytidylyltransferase2 // --- // 827179 /// AT4G1	CCT2	NM_117602	0.864011	0.407956	0.746765	0.985283	0.000613019	2.63358
13469059	AT4G15450	NM_117634 // AT4G15450 // Senescence/dehydration-associated protein-like protein // ---	AT4G15450	NM_117634	0.716371	0.00672497	0.46545	0.394886	0.000360369	1.7373
13469677	AT4G16740	NM_117775 // TPS03 // (E)-beta-ocimene synthase // --- // 827377 /// AT4G16740.1 // TPS	TPS03	NM_117775	0.0771628	0.5611	0.172818	0.0222147	0.00417635	2.62856
13469805	AT4G17098	NM_117814 // AT4G17100 // hypothetical protein // --- // 3770328 /// NM_001203817 // AT	AT4G17100	NM_117814	0.471346	0.0298127	0.718091	0.546941	0.00873159	4.19787
13469953	AT4G17460	NM_117849 // HAT1 // homeobox-leucine zipper protein HAT1 // --- // 827457 /// AT4G1746	HAT1	NM_117849	0.333853	0.00879215	0.27453	0.0062092	0.0431548	-1.73635
13470287	AT4G18280	NM_117938 // AT4G18280 // glycine-rich cell wall protein-like protein // --- // 827554	AT4G18280	NM_117938	0.972525	0.0156685	0.130341	0.859853	0.00856216	2.38543
13470978	AT4G19960	NM_118114 // KUP9 // K+ uptake permease 9 // --- // 827740 /// NM_001203846 // KUP9 //	KUP9	NM_118114	0.700884	0.853778	0.842399	0.805747	0.0411674	1.74982
13471942	AT4G21970	NM_118318 // AT4G21970 // hypothetical protein // --- // 828286 /// AT4G21970.1 // AT4G	AT4G21970	NM_118318	0.785418	0.668146	0.528091	0.129781	0.0267959	1.51662
13472785	AT4G24160	NM_202876 // AT4G24160 // hydrolase, alpha/beta fold family protein // --- // 828516 //	AT4G24160	NM_202876	0.851576	0.00966365	0.621195	0.179462	0.043855	1.53337
13473082	AT4G24690	NM_118602 // AT4G24690 // ubiquitin-associated (UBA) zinc-finger and PB1 domain-contain	AT4G24690	NM_118602	0.000921595	0.00049578	0.904679	0.709486	0.00150761	3.13519
13473149	AT4G24960	NM_001125576 // HVA22D // HVA22-like protein d // --- // 828598 /// AT4G24960.2 // HVA2	HVA22D	NM_001125576	0.281492	3.50316e-05	0.897812	0.0434502	0.0392133	2.27911
13473157	AT4G24970	NM_118629 // AT4G24970 // histidine kinase-like ATPase domain-containing protein // ---	AT4G24970	NM_118629	0.0909056	0.635731	0.18152	0.0192286	0.0403235	1.91078
13473182	AT4G24973	NM_001125577 // AT4G24973 // self-incompatibility S1 family protein // --- // 6240286 /	AT4G24973	NM_001125577	0.669387	0.227402	0.275262	0.508401	0.00411843	-1.53463
13473522	AT4G25810	NM_118713 // XTR6 // xyloglucan:xyloglucosyl transferase // --- // 828686 /// AT4G25810	XTR6	NM_118713	0.259801	2.82101e-05	0.242273	0.262006	0.00705375	-1.56729
13473847	AT4G26470	NM_001084981 // AT4G26470 // putative calcium-binding protein CML21 // --- // 828753 //	AT4G26470	NM_001084981	0.227695	0.0100415	0.204186	0.147444	0.010956	-1.56544
13474618	AT4G28362	---		---	0.34988	0.388579	0.572366	0.141264	0.0486375	1.61185
13475545	AT4G30350	NM_119181 // AT4G30350 // heat shock-related protein // --- // 829158 /// AT4G30350.1 /	AT4G30350	NM_119181	0.178142	0.00141889	0.0953399	0.126594	0.0227497	1.61361
13475629	AT4G30650	NM_119211 // AT4G30650 // putative low temperature and salt responsive protein // --- /	AT4G30650	NM_119211	0.152253	0.045141	0.0159617	0.506861	0.0139324	2.1436
13475920	AT4G31196	NM_001125614 // AT4G31196 // oxidoreductase // --- // 6241022 /// AT4G31196.1 // AT4G31	AT4G31196	NM_001125614	0.263388	0.322786	0.641647	0.0350283	0.0452068	-2.29117
13476387	AT4G32190	NM_119371 // AT4G32190 // Myosin heavy chain-related protein // --- // 829352 /// AT4G3	AT4G32190	NM_119371	0.860921	0.307281	0.48085	0.635826	0.0311004	1.89575
13477522	AT4G34419	NM_001203983 // AT4G34419 // hypothetical protein // --- // 10723104 /// AT4G34419.1 //	AT4G34419	NM_001203983	0.539731	0.00648509	0.990537	0.804351	0.0408941	-1.61322
13478300	AT4G36150	NM_119782 // AT4G36150 // TIR-NBS-LRR class disease resistance protein // --- // 829772	AT4G36150	NM_119782	0.1658	0.900204	0.162911	0.0451508	0.041682	1.52213
13479137	AT4G38420	NM_120004 // sks9 // protein SKU5 similar 9 // --- // 829999 /// AT4G38420.1 // sks9 //	sks9	NM_120004	0.337919	0.000119498	0.674859	0.061737	0.0184305	-2.13621
13479255	AT4G38580	NM_120019 // FP6 // farnesylated protein 6 // --- // 830015 /// AT4G38580.1 // FP6 // f	FP6	NM_120019	0.0885684	0.290008	0.0814391	0.710407	0.0116889	2.22943
13479533	AT4G39360	NM_120096 // AT4G39360 // hypothetical protein // --- // 830091 /// AT4G39360.1 // AT4G	AT4G39360	NM_120096	0.112489	0.0834323	0.165849	0.832224	0.0117924	-1.60934
13480404	AT4G01120	NM_116342 // GBF2 // G-box binding factor 2 // --- // 826505 /// AT4G01120.1 // GBF2 //	GBF2	NM_116342	0.132788	1.6612e-05	0.128746	0.0113285	0.000939344	1.61302
13480733	AT4G01870	NM_116417 // AT4G01870 // tolB-related protein // --- // 828228 /// AT4G01870.1 // AT4G	AT4G01870	NM_116417	0.0946701	8.16044e-07	0.492199	0.20674	0.0185717	2.35072
13482061	AT4G06746	NM_179009 // RAP2.9 // ethylene-responsive transcription factor RAP2-9 // --- // 826148	RAP2.9	NM_179009	0.855392	0.261783	0.568497	0.810582	0.0348978	1.9384
13483041	AT4G10955	NM_117165 // AT4G10955 // GDSL esterase/lipase // --- // 826695 /// NM_117166 // UGE5 /	AT4G10955	NM_117165	0.278181	0.0084368	0.568764	0.148989	0.0370085	1.54384
13483233	AT4G11600	NM_117229 // GPX6 // glutathione peroxidase // --- // 826765 /// AT4G11600.1 // GPX6 //	GPX6	NM_117229	0.00775805	3.8417e-06	0.00715905	0.00463501	0.00654766	1.77833
13483450	AT4G12000	NM_117270 // AT4G12000 // SNARE associated Golgi family protein // --- // 826807 /// AT	AT4G12000	NM_117270	0.919556	0.0299938	0.668279	0.204314	0.0273627	1.8278
13483860	AT4G13190	NM_117388 // AT4G13190 // protein kinase family protein // --- // 826933 /// AT4G13190.	AT4G13190	NM_117388	0.296681	0.117126	0.430935	0.870081	0.0356241	-1.63624
13484714	AT4G14746	NM_148321 // AT4G14746 // hypothetical protein // --- // 827129 /// AT4G14746.1 // AT4G	AT4G14746	NM_148321	0.169708	0.0569884	0.966272	0.945083	0.0490885	1.76688
13484944	AT4G15250	NM_117613 // AT4G15250 // putative zinc finger protein CONSTANS-LIKE 11 // --- // 82719	AT4G15250	NM_117613	0.677069	0.867115	0.768275	0.798851	0.030209	-3.48094
13485028	AT4G15490	NM_117639 // UGT84A3 // UDP-glycosyltransferase-like protein // --- // 827221 /// AT4G1	UGT84A3	NM_117639	0.666706	0.882776	0.448324	0.688926	0.00616637	1.69439
13485231	AT4G16144	NM_148342 // AMSH3 // AMSH-like ubiquitin thiolesterase 3 // --- // 827303 /// AT4G1614	AMSH3	NM_148342	0.0415903	0.0127574	0.0982524	0.142525	0.0190659	1.69516
13485247	AT4G16146	NM_117709 // AT4G16146 // cAMP-regulated phosphoprotein 19-related protein // --- // 82	AT4G16146	NM_117709	0.0866894	0.107797	0.335131	0.183863	0.00303876	2.03527
13485840	AT4G17090	NM_117813 // CT-BMY // beta-amylase 3 // --- // 827419 /// AT4G17090.1 // CT-BMY // bet	CT-BMY	NM_117813	0.575896	0.0128153	0.386488	0.120441	0.004384	2.57556
13485859	AT4G17140	NM_117818 // AT4G17140 // pleckstrin homology (PH) domain-containing protein // --- //	AT4G17140	NM_117818	0.306502	0.0169004	0.286462	0.0570766	0.00700159	1.57986
13486048	AT4G17470	NM_001203823 // AT4G17470 // palmitoyl-protein thioesterase // --- // 827458 /// NM_001	AT4G17470	NM_001203823	0.86158	0.128702	0.401714	0.742771	0.0360093	-8.83731
13486059	AT4G17480	NM_117851 // AT4G17480 // palmitoyl protein thioesterase family protein // --- // 82745	AT4G17480	NM_117851	0.551926	0.172434	0.420862	0.255337	0.00682757	-1.71986
13486119	AT4G17550	NM_117861 // AT4G17550 // MFS transporter, OPA family, solute carrier family 37 // ---	AT4G17550	NM_117861	0.283389	0.00164955	0.0441842	0.22487	0.00859334	1.96559
13486340	AT4G17998	NM_001125532 // AT4G17998 // hypothetical protein // --- // 6240651 /// AT4G17998.1 //	AT4G17998	NM_001125532	0.921584	0.127767	0.121309	0.414618	0.00468475	-2.72278
13486782	AT4G19080	NM_118026 // AT4G19080 // hypothetical protein // --- // 827646 /// AT4G19080.1 // AT4G	AT4G19080	NM_118026	0.0838066	0.00140428	0.124121	0.689556	0.0342723	1.86827
13486805	AT4G19120	NM_118031 // ERD3 // putative methyltransferase PMT21 // --- // 827650 /// AT4G19120.1	ERD3	NM_118031	0.0304196	3.40881e-07	0.130932	0.00426122	0.0141631	2.0892
13487271	AT4G20460	NM_118165 // AT4G20460 // putative UDP-arabinose 4-epimerase 3 // --- // 827794 /// AT4	AT4G20460	NM_118165	0.0357387	0.00217173	0.276229	0.0428003	0.0458453	1.87322
13487456	AT4G21215	NM_148365 // AT4G21215 // hypothetical protein // --- // 827870 /// NM_202854 // AT4G21	AT4G21215	NM_148365	0.440806	0.102991	0.606591	0.216092	0.0300625	1.75614
13488114	AT4G22590	NM_118385 // AT4G22590 // haloacid dehalogenase-like hydrolase domain-containing protei	AT4G22590	NM_118385	0.517849	8.15699e-05	0.863948	0.805194	0.0457658	1.8222
13488387	AT4G23205	---		---	0.616916	0.0436187	0.529926	0.0678589	0.0427912	-1.82209
13488413	AT4G23220	NM_118451 // CRK14 // cysteine-rich receptor-like protein kinase 14 // --- // 828421 //	CRK14	NM_118451	0.470987	0.566517	0.520814	0.895003	0.0113267	1.66365
13488887	AT4G24390	NM_118572 // AT4G24390 // F-box protein FBX14 // --- // 828541 /// AT4G24390.1 // AT4G2	AT4G24390	NM_118572	0.187166	0.74207	0.0441567	0.162548	0.0021298	-1.57181
13489400	AT4G25350	NM_118667 // SHB1 // phosphate transporter PHO1-4 // --- // 828638 /// AT4G25350.1 // S	SHB1	NM_118667	0.691822	0.00011578	0.0605232	0.554561	0.0195368	1.50773
13489422	AT4G25433	NM_148374 // AT4G25433 // peptidoglycan-binding LysM domain-containing protein // --- /	AT4G25433	NM_148374	0.741416	0.763023	0.00915301	0.967438	0.0125105	2.93237
13489933	AT4G26560	NM_118790 // CBL7 // calcineurin B-like protein 7 // --- // 828763 /// AT4G26560.1 // C	CBL7	NM_118790	0.135753	0.00173916	0.0489956	0.486637	0.0257376	-1.50583
13490082	AT4G26850	NM_118819 // VTC2 // GDP-L-galactose phosphorylase // --- // 828792 /// AT4G26850.1 //	VTC2	NM_118819	0.373382	0.467332	0.773645	0.463769	0.0335712	-1.91284
13490723	AT4G28140	NM_118954 // AT4G28140 // ethylene-responsive transcription factor ERF054 // --- // 828	AT4G28140	NM_118954	0.163963	0.0883633	0.664513	0.72252	0.00291107	2.61855
13491005	AT4G29190	NM_119063 // AT4G29190 // zinc finger CCCH domain-containing protein 49 // --- // 82904	AT4G29190	NM_119063	0.378555	0.616057	0.054498	0.0899295	0.000997874	1.78953
13491213	AT4G29800	NM_001203937 // PLP8 // PATATIN-like protein 8 // --- // 829102 /// AT4G29800.2 // PLP8	PLP8	NM_001203937	0.222804	0.571972	0.760953	0.627111	0.0350098	-1.56896
13491401	AT4G30090	NM_119155 // emb1353 // protein embryo defective 1353 // --- // 829132 /// AT4G30090.1	emb1353	NM_119155	0.973249	0.236523	0.688101	0.156036	0.0137647	1.56982
13493022	AT4G33467	NM_001085017 // AT4G33467 // hypothetical protein // --- // 5008180 /// NM_001085016 //	AT4G33467	NM_001085017	0.145025	0.889431	0.513379	0.0043914	0.0345639	2.2798
13493270	AT4G33905	NM_119549 // AT4G33905 // Peroxisomal membrane 22 kDa (Mpv17/PMP22) family protein // -	AT4G33905	NM_119549	0.36052	0.232902	0.014032	0.484357	0.00393353	2.80544
13493291	AT4G33980	NM_119559 // AT4G33980 // hypothetical protein // --- // 829544 /// AT4G33980.1 // AT4G	AT4G33980	NM_119559	0.143265	1.17727e-05	0.00560993	0.0527708	5.50768e-05	2.90955
13493553	AT4G34710	NM_119637 // ADC2 // arginine decarboxylase 2 // --- // 829623 /// AT4G34710.1 // ADC2	ADC2	NM_119637	0.0141102	1.5058e-05	0.0740643	0.0224545	0.0377796	-1.52715
13493714	AT4G35110	NM_001085025 // AT4G35110 // phospholipase-like (PEARLI 4) family protein // --- // 829	AT4G35110	NM_001085025	0.756686	0.000378814	0.119254	0.298843	0.0289238	1.71422
13493854	AT4G35480	NM_119713 // RHA3B // RING-H2 finger protein ATL45 // --- // 829700 /// AT4G35480.1 //	RHA3B	NM_119713	0.373221	0.00287225	0.697013	0.255335	0.0453879	2.0258
13494073	AT4G35985	NM_119765 // AT4G35985 // senescence/dehydration-associated protein // --- // 829753 //	AT4G35985	NM_119765	0.232351	3.54588e-07	0.0205762	0.0378716	0.0455428	1.53547
13494082	AT4G36010	NM_119768 // AT4G36010 // pathogenesis-related thaumatin family protein // --- // 82975	AT4G36010	NM_119768	0.626473	1.82563e-05	0.825608	0.225807	0.0191045	1.57992
13494647	AT4G37150	NM_119878 // MES9 // methyl esterase 9 // --- // 829869 /// AT4G37150.1 // MES9 // meth	MES9	NM_119878	0.0123503	0.671804	0.239819	0.868437	0.0350924	-3.10637
13495451	AT4G38781	NM_001125669 // AT4G38781 // hypothetical protein // --- // 6241187 /// AT4G38781.1 //	AT4G38781	NM_001125669	0.358898	0.815137	0.609229	0.24272	0.0397842	-1.87273
13496200	AT5G01520	NM_202992 // AT5G01520 // RING/U-box domain-containing protein // --- // 831747 /// NM_	AT5G01520	NM_202992	0.279936	0.00132749	0.188677	0.0702672	0.00178891	1.86448
13497858	AT5G05410	NM_120623 // DREB2A // dehydration-responsive element-binding protein 2A // --- // 8304	DREB2A	NM_120623	0.0636786	0.0404578	0.421365	0.129695	0.0247879	1.53605
13498449	AT5G06660	NM_120749 // AT5G06660 // hypothetical protein // --- // 830554 /// AT5G06660.1 // AT5G	AT5G06660	NM_120749	0.955377	0.31266	0.717833	0.68209	0.0136019	1.53911
13498520	AT5G06890	NM_120771 // AT5G06890 // ubiquitin-like family protein // --- // 830579 /// AT5G06890.	AT5G06890	NM_120771	0.920521	0.227143	0.246129	0.110518	0.00854603	-1.74487
13499928	AT5G10410	NM_121079 // AT5G10410 // putative clathrin assembly protein // --- // 830905 /// AT5G1	AT5G10410	NM_121079	0.619498	0.505426	0.472431	0.775783	0.0110619	1.66825
13502063	AT5G15960	NM_121601 // KIN1 // stress-induced protein KIN1 // --- // 831453 /// AT5G15960.1 // KI	KIN1	NM_121601	0.787946	0.530946	0.287444	0.16048	0.0319334	2.08171
13502472	AT5G16900	NM_121696 // AT5G16900 // putative LRR receptor-like serine/threonine-protein kinase //	AT5G16900	NM_121696	0.390989	0.0570271	0.639275	0.785152	0.0304431	1.56034
13503279	AT5G19070	NM_121912 // AT5G19070 // SNARE associated Golgi family protein // --- // 832026 /// AT	AT5G19070	NM_121912	0.402119	0.000938103	0.0426595	0.64826	0.0070628	1.66752
13503761	AT5G19875	NM_121994 // AT5G19875 // hypothetical protein // --- // 832109 /// AT5G19875.1 // AT5G	AT5G19875	NM_121994	0.2853	0.0160491	0.89837	0.811305	0.0219175	1.54193
13504496	AT5G22500	NM_122155 // FAR1 // fatty acyl-CoA reductase 1 // --- // 832311 /// AT5G22500.1 // FAR	FAR1	NM_122155	0.329233	7.75998e-06	0.570156	0.751493	0.0450355	1.57851
13504516	AT5G22545	NM_147904 // AT5G22545 // hypothetical protein // --- // 832316 /// AT5G22545.1 // AT5G	AT5G22545	NM_147904	0.894395	0.352303	0.752403	0.470543	0.0214268	1.5594
13504963	AT5G23575	NM_147908 // AT5G23575 // transmembrane CLPTM1 family protein // --- // 832423 /// AT5G	AT5G23575	NM_147908	0.154145	0.0333979	0.290229	0.230216	0.0173802	1.5232
13505069	AT5G23830	NM_122288 // AT5G23830 // MD-2-related lipid recognition domain-containing protein // -	AT5G23830	NM_122288	0.0721141	3.04235e-07	0.0628624	0.00453122	0.0240469	-1.67462
13505154	AT5G23950	NM_122300 // AT5G23950 // calcium-dependent lipid-binding domain-containing protein //	AT5G23950	NM_122300	0.702204	0.0180214	0.282817	0.17524	0.0387953	1.5553
13505572	AT5G25250	NM_122434 // AT5G25250 // Flotillin-like protein 1 // --- // 832596 /// AT5G25250.1 //	AT5G25250	NM_122434	0.0426709	2.72661e-05	0.647457	0.523305	0.0409778	1.79163
13506278	AT5G27090	NM_122591 // AGL54 // protein agamous-like 54 // --- // 832767 /// NM_001125811 // AGL5	AGL54	NM_122591	0.629459	0.499638	0.481334	0.970723	0.00291792	1.56404
13508681	AT5G40390	NM_123403 // SIP1 // putative galactinol--sucrose galactosyltransferase 5 // --- // 834	SIP1	NM_123403	0.069575	0.00350066	0.73401	0.361045	0.0450057	1.65618
13508953	AT5G40880	NM_123453 // AT5G40880 // zinc finger CCCH domain-containing protein 59 // --- // 83408	AT5G40880	NM_123453	0.666817	0.00628191	0.0471708	0.355362	0.0364023	1.79551
13509130	AT5G41315	NM_148067 // GL3 // transcription factor GLABRA 3 // --- // 834133 /// AT5G41315.1 // G	GL3	NM_148067	0.0908002	0.732271	0.0609936	0.0339439	0.00780737	-1.80393
13509268	AT5G41740	NM_001161285 // AT5G41740 // TIR-NBS-LRR class disease resistance protein // --- // 834	AT5G41740	NM_001161285	0.339799	0.00138692	0.46728	0.419032	0.00475665	-1.63682
13509442	AT5G42053	NM_001125885 // AT5G42053 // hypothetical protein // --- // 6240238 /// AT5G42053.1 //	AT5G42053	NM_001125885	0.0175544	0.000219207	0.056425	0.0435135	0.0227705	-1.53856
13509866	AT5G42895	NM_001085227 // AT5G42895 // ECA1 gametogenesis related family protein // --- // 500829	AT5G42895	NM_001085227	0.938948	0.22232	0.474997	0.668773	0.00517242	1.91685
13510300	AT5G44050	NM_123772 // AT5G44050 // mate efflux domain-containing protein // --- // 834428 /// AT	AT5G44050	NM_123772	0.796027	0.11557	0.760801	0.788243	0.0118721	-1.91038
13510372	AT5G44210	NM_123788 // ERF9 // ethylene-responsive transcription factor 9 // --- // 834444 /// AT	ERF9	NM_123788	0.0720435	0.0452915	0.0101573	0.193536	0.0322885	2.21356
13510453	AT5G44490	NM_123816 // AT5G44490 // FBD, F-box, Skp2-like and leucine rich repeat domain-containi	AT5G44490	NM_123816	0.14745	0.0169258	0.469327	0.0190213	0.0232708	1.74342
13510489	AT5G44565	NM_203153 // AT5G44565 // hypothetical protein // --- // 2746190 /// AT5G44565.1 // AT5	AT5G44565	NM_203153	0.726068	0.0922699	0.749346	0.447291	0.0102265	1.74208
13510880	AT5G45400	NM_123908 // RPA70C // replication factor-A protein 1-like protein // --- // 834576 ///	RPA70C	NM_123908	0.871327	0.00323701	0.994646	0.94235	0.0163375	1.60701
13511188	AT5G46330	NM_124003 // FLS2 // LRR receptor-like serine/threonine-protein kinase FLS2 // --- // 8	FLS2	NM_124003	0.129697	0.850272	0.215262	0.832239	0.00244077	2.31515
13511369	AT5G46670	NM_124037 // AT5G46670 // Cysteine/Histidine-rich C1 domain family protein // --- // 83	AT5G46670	NM_124037	0.0410033	0.722819	0.399205	0.364815	0.0328877	-1.92837
13511549	AT5G47060	NM_124077 // AT5G47060 // hypothetical protein // --- // 834752 /// AT5G47060.1 // AT5G	AT5G47060	NM_124077	0.0136087	2.50684e-06	0.0050499	0.0361274	0.0464025	1.69604
13511638	AT5G47330	NM_124104 // AT5G47330 // palmitoyl protein thioesterase family protein // --- // 83478	AT5G47330	NM_124104	0.0453917	0.496773	0.89324	0.541049	0.00754038	2.86587
13512177	AT5G48410	NM_124216 // GLR1.3 // glutamate receptor 1.3 // --- // 834896 /// AT5G48410.1 // GLR1.	GLR1.3	NM_124216	0.309013	0.120588	0.047101	0.571838	0.0418229	-1.75373
13512251	AT5G48560	NM_124232 // AT5G48560 // transcription factor bHLH78 // --- // 834912 /// AT5G48560.1	AT5G48560	NM_124232	0.909901	0.00478731	0.815219	0.82349	0.00781189	-1.65054
13512657	AT5G49490	NM_124326 // AGL83 // protein agamous-like 83 // --- // 835009 /// AT5G49490.1 // AGL83	AGL83	NM_124326	0.260466	0.161478	0.0789419	0.0069916	0.0365167	-1.53817
13513301	AT5G50950	NM_180835 // FUM2 // fumarate hydratase 2 // --- // 835168 /// AT5G50950.1 // FUM2 // f	FUM2	NM_180835	0.795571	0.0984037	0.949085	0.973489	0.0410351	-1.89141
13513637	AT5G51570	NM_124536 // AT5G51570 // Hypersensitive-induced response protein 4 // --- // 835231 //	AT5G51570	NM_124536	0.214924	0.000667559	0.530449	0.606349	3.93132e-05	1.72491
13513933	AT5G52310	NM_124610 // LTI78 // low-temperature-responsive protein 78/desiccation-responsive prot	LTI78	NM_124610	0.89739	8.36909e-05	0.0271719	0.0118634	0.00509261	3.4783
13514002	AT5G52471	---		---	0.226623	0.036063	0.0456078	0.244764	0.00737034	-1.58212
13514914	AT5G54390	NM_124819 // HL // PAP-specific phosphatase HAL2-like protein // --- // 835527 /// AT5G	HL	NM_124819	0.03702	7.14875e-05	0.185805	0.124181	0.0239636	-1.54139
13515243	AT5G55125	NM_001125968 // AT5G55125 // Ribosomal protein L31 // --- // 6241018 /// NM_001125969 /	AT5G55125	NM_001125968	0.924309	0.156318	0.384978	0.327911	0.0206709	-1.6355
13515248	AT5G55131	NM_001037000 // AT5G55131 // putative defensin-like protein 84 // --- // 3771513 /// AT	AT5G55131	NM_001037000	0.400695	0.122077	0.528074	0.711396	0.0212318	-1.94252
13515251	AT5G55132	NM_180595 // AT5G55132 // defensin-like protein 85 // --- // 835605 /// AT5G55132.1 //	AT5G55132	NM_180595	0.712764	0.391988	0.513012	0.894662	0.0315666	-2.00528
13515359	AT5G55450	NM_124927 // AT5G55450 // bifunctional inhibitor/lipid-transfer protein/seed storage 2S	AT5G55450	NM_124927	0.846392	0.672398	0.157171	0.142889	0.00181199	1.87298
13515363	AT5G55460	NM_124928 // AT5G55460 // bifunctional inhibitor/lipid-transfer protein/seed storage 2S	AT5G55460	NM_124928	0.847212	0.608641	0.282824	0.316385	0.00901876	1.5377
13516308	AT5G57760	NM_125159 // AT5G57760 // hypothetical protein // --- // 835884 /// AT5G57760.1 // AT5G	AT5G57760	NM_125159	0.896814	0.0191559	0.580396	0.0648939	0.0199705	2.49823
13517134	AT5G59670	NM_125359 // AT5G59670 // Receptor-like protein kinase // --- // 836088 /// AT5G59670.1	AT5G59670	NM_125359	0.790239	0.577291	0.593745	0.453215	0.0054869	1.58895
13517373	AT5G60190	NM_125412 // AT5G60190 // NEDD8-specific protease 1 // --- // 836141 /// AT5G60190.1 //	AT5G60190	NM_125412	0.73783	0.0983421	0.145556	0.975647	0.00249183	1.51254
13517415	AT5G60310	NM_125424 // AT5G60310 // concanavalin A-like lectin kinase-like protein // --- // 8361	AT5G60310	NM_125424	0.744236	0.32942	0.75458	0.633556	0.00316746	-1.62751
13517878	AT5G61380	NM_125531 // TOC1 // two-component response regulator-like APRR1 // --- // 836259 /// A	TOC1	NM_125531	0.0885562	0.755136	0.234858	0.0304661	0.00614144	1.95106
13518330	AT5G62360	NM_125630 // AT5G62360 // plant invertase/pectin methylesterase inhibitor domain-contai	AT5G62360	NM_125630	0.527293	0.0237134	0.0111168	0.310137	0.00245138	1.9078
13518392	AT5G62520	NM_203252 // SRO5 // RCD one 5-like protein // --- // 836372 /// AT5G62520.2 // SRO5 //	SRO5	NM_203252	0.610975	4.06224e-09	0.0632278	0.230083	0.0201294	1.76816
13518477	AT5G62690	NM_125664 // TUB2 // tubulin beta-2/beta-3 chain // --- // 836390 /// AT5G62690.1 // TU	TUB2	NM_125664	0.914322	0.473272	0.420518	0.195749	0.0203484	-1.5655
13518504	AT5G62720	NM_203254 // AT5G62720 // HPP integral membrane domain-containing protein // --- // 836	AT5G62720	NM_203254	0.150925	0.000237011	0.950233	0.746667	0.018467	1.57473
13518874	AT5G63770	NM_125772 // DGK2 // diacylglycerol kinase 2 // --- // 836497 /// AT5G63770.1 // DGK2 /	DGK2	NM_125772	0.42966	0.0228916	0.027846	0.405666	0.00606796	1.81801
13519397	AT5G64750	NM_125871 // ABR1 // ethylene-responsive transcription factor ABR1 // --- // 836596 ///	ABR1	NM_125871	0.307192	4.09054e-06	0.734429	0.872116	0.0325155	2.12164
13520202	AT5G66610	NM_001203708 // DAR7 // protein DA1-related 7 // --- // 836793 /// AT5G66610.2 // DAR7	DAR7	NM_001203708	0.545101	0.350466	0.669419	0.712232	0.0377475	-1.56737
13520312	AT5G66780	NM_126076 // AT5G66780 // hypothetical protein // --- // 836811 /// AT5G66780.1 // AT5G	AT5G66780	NM_126076	0.303905	0.300847	0.271483	0.548936	0.000409732	-1.64706
13520317	AT5G66790	NM_126077 // AT5G66790 // wall-associated receptor kinase-like 21 // --- // 836812 ///	AT5G66790	NM_126077	0.430985	0.000514585	0.36668	0.724716	0.0384878	1.51824
13520508	AT5G67330	NM_126133 // NRAMP4 // metal transporter Nramp4 // --- // 836868 /// AT5G67330.1 // NRA	NRAMP4	NM_126133	0.512786	0.209199	0.437137	0.791052	0.00913686	-1.5057
13521038	AT5G01820	NM_120260 // SR1 // CBL-interacting serine/threonine-protein kinase 14 // --- // 831765	SR1	NM_120260	0.022659	0.0205066	0.62104	0.240117	0.0138364	-1.58787
13521455	AT5G03204	NM_001125689 // AT5G03204 // hypothetical protein // --- // 6241200 /// AT5G03204.1 //	AT5G03204	NM_001125689	0.467406	0.577734	0.333097	0.438382	0.00136961	-1.79441
13522501	AT5G05965	NM_147842 // AT5G05965 // hypothetical protein // --- // 830482 /// AT5G05965.1 // AT5G	AT5G05965	NM_147842	0.308482	0.0235605	0.311187	0.363613	0.0095761	1.84188
13522733	AT5G06570	NM_180451 // AT5G06570 // alpha/beta hydrolase fold-containing protein // --- // 830545	AT5G06570	NM_180451	0.629327	2.91169e-05	0.906564	0.523157	0.0105651	4.16375
13522950	AT5G07010	NM_120783 // ST2A // sulfotransferase 2A // --- // 830592 /// AT5G07010.1 // ST2A // su	ST2A	NM_120783	0.445572	0.00344418	0.945174	0.274365	0.036005	2.14863
13522986	AT5G07120	NM_120794 // SNX2b // sorting nexin 2B // --- // 830603 /// AT5G07120.1 // SNX2b // sor	SNX2b	NM_120794	0.654472	0.108024	0.555118	0.969584	0.00723333	1.51646
13523721	AT5G08770	NM_147854 // AT5G08770 // hypothetical protein // --- // 830777 /// AT5G08770.1 // AT5G	AT5G08770	NM_147854	0.553219	0.0525862	0.39197	0.554157	0.0353113	-1.51666
13523782	AT5G09320	NM_120968 // VPS9B // Vacuolar sorting protein 9 (VPS9) domain protein // --- // 830791	VPS9B	NM_120968	0.477362	0.136681	0.179913	0.584356	0.0227654	1.58521
13524523	AT5G10760	NM_121114 // AT5G10760 // aspartyl protease family protein // --- // 830943 /// AT5G107	AT5G10760	NM_121114	0.0568442	0.289201	0.649059	0.358859	0.010787	1.74042
13524690	AT5G11070	NM_121145 // AT5G11070 // hypothetical protein // --- // 830974 /// AT5G11070.1 // AT5G	AT5G11070	NM_121145	0.786689	0.798519	0.285992	0.449841	0.00155041	1.6115
13524708	AT5G11150	NM_121153 // VAMP713 // vesicle-associated membrane protein 713 // --- // 830984 /// AT	VAMP713	NM_121153	0.0337703	0.887969	0.0327737	0.618664	0.00733264	1.80061
13525817	AT5G13880	NM_121391 // AT5G13880 // hypothetical protein // --- // 831235 /// AT5G13880.1 // AT5G	AT5G13880	NM_121391	0.115248	0.555648	0.114353	0.0398219	0.0186325	1.56147
13526437	AT5G15190	NM_121523 // AT5G15190 // hypothetical protein // --- // 831371 /// AT5G15190.1 // AT5G	AT5G15190	NM_121523	0.47103	0.0603443	0.348073	0.632783	0.0444992	2.40588
13527190	AT5G16980	NM_001203393 // AT5G16980 // 2-alkenal reductase // --- // 831561 /// AT5G16980.2 // AT	AT5G16980	NM_001203393	0.186282	0.217006	0.11283	0.60067	0.013546	-1.84298
13527198	AT5G16990	NM_121705 // AT5G16990 // 2-alkenal reductase // --- // 831562 /// AT5G16990.1 // AT5G1	AT5G16990	NM_121705	0.724379	0.700794	0.328027	0.0742632	0.0397183	-1.53498
13527443	AT5G17460	NM_121752 // AT5G17460 // hypothetical protein // --- // 831612 /// NM_001203396 // AT5	AT5G17460	NM_121752	0.0623835	0.319205	0.0918513	0.00380357	0.0126783	2.79275
13527623	AT5G17860	NM_121792 // CAX7 // calcium exchanger 7 // --- // 831654 /// AT5G17860.1 // CAX7 // ca	CAX7	NM_121792	0.640215	0.800137	0.68838	0.144836	0.00273542	2.65194
13527698	AT5G18180	NM_121823 // AT5G18180 // H/ACA ribonucleoprotein complex subunit 1-like protein 2 // -	AT5G18180	NM_121823	0.106668	0.000136741	0.856468	0.706891	0.000571326	-1.5729
13529143	AT5G21960	NM_147879 // AT5G21960 // ethylene-responsive transcription factor ERF016 // --- // 832	AT5G21960	NM_147879	0.700823	0.931863	0.816764	0.0145278	0.000195544	-3.86039
13529659	AT5G22850	NM_122190 // AT5G22850 // aspartyl protease family protein // --- // 832348 /// AT5G228	AT5G22850	NM_122190	0.132203	0.330518	0.663217	0.972063	0.00830581	-1.50017
13529793	AT5G23240	NM_122230 // AT5G23240 // DNAJ heat shock N-terminal domain-containing protein // --- /	AT5G23240	NM_122230	0.515544	0.920312	0.382413	0.0531576	0.00395129	1.67536
13529997	AT5G23750	NM_122280 // AT5G23750 // Remorin family protein // --- // 832440 /// NM_203095 // AT5G	AT5G23750	NM_122280	0.448275	0.00375483	0.528232	0.805146	0.0350484	1.52525
13530385	AT5G24470	NM_122355 // PRR5 // two-component response regulator-like APRR5 // --- // 832518 /// A	PRR5	NM_122355	0.223116	0.589878	0.440315	0.0444682	0.0381532	2.60615
13530433	AT5G24570	NM_122365 // AT5G24570 // hypothetical protein // --- // 832528 /// AT5G24570.1 // AT5G	AT5G24570	NM_122365	0.0378442	0.00188218	0.982842	0.48317	0.0141382	2.48667
13530600	AT5G24770	NM_001036860 // VSP2 // vegetative storage protein 2 // --- // 832546 /// AT5G24770.2 /	VSP2	NM_001036860	0.124653	0.228092	0.588321	0.403565	0.026512	-3.21296
13530638	AT5G24840	NM_122393 // AT5G24840 // tRNA (guanine-N(7)-)-methyltransferase // --- // 832553 /// A	AT5G24840	NM_122393	0.185614	0.000187295	0.0705847	0.0155369	0.0319488	1.80167
13530821	AT5G25350	NM_122444 // EBF2 // EIN3-binding F-box protein 2 // --- // 832607 /// AT5G25350.1 // E	EBF2	NM_122444	0.0179009	6.05669e-05	0.00606406	0.484346	0.00796017	1.58412
13532114	AT5G35080	NM_122899 // AT5G35080 // protein OS-9 // --- // 833459 /// AT5G35080.1 // AT5G35080 //	AT5G35080	NM_122899	0.0547861	0.129162	0.0370474	0.309082	0.00603542	-1.56658
13532781	AT5G36910	NM_123049 // THI2.2 // thionin 2.2 // --- // 833659 /// AT5G36910.1 // THI2.2 // thioni	THI2.2	NM_123049	0.904755	0.479153	0.0303865	0.0490865	0.0256232	-1.73155
13532859	AT5G37260	NM_123085 // RVE2 // protein REVEILLE 2 / DNA binding / transcription factor // --- //	RVE2	NM_123085	0.94895	0.183313	0.267484	0.712608	0.0455402	4.40874
13532934	AT5G37440	NM_123103 // AT5G37440 // chaperone DnaJ-domain containing protein // --- // 833720 ///	AT5G37440	NM_123103	0.299975	0.000526057	0.621818	0.654617	0.0300281	2.54826
13533671	AT5G39810	NM_123344 // AGL98 // protein agamous-like 98 // --- // 833977 /// AT5G39810.1 // AGL98	AGL98	NM_123344	0.332125	0.950462	0.0935282	0.560088	0.00539187	1.77144
13533755	AT5G40160	NM_123380 // EMB506 // ankyrin repeat domain-containing protein EMB506 // --- // 834014	EMB506	NM_123380	0.603667	0.368919	0.779041	0.799051	0.0360824	-1.51501
13534229	AT5G41460	NM_123510 // AT5G41460 // hypothetical protein // --- // 834147 /// AT5G41460.1 // AT5G	AT5G41460	NM_123510	0.715936	0.118795	0.772909	0.478396	0.0423103	1.53214
13534585	AT5G42570	NM_123621 // AT5G42570 // B-cell receptor-associated 31-like protein // --- // 834264 /	AT5G42570	NM_123621	0.0959705	0.000357179	0.199095	0.0955246	0.00106086	1.94925
13534712	AT5G42900	NM_001036921 // COR27 // cold regulated protein 27 // --- // 834301 /// NM_123655 // CO	COR27	NM_001036921	0.879652	0.505957	0.254102	0.37304	0.00314405	7.62465
13535443	AT5G44568	NM_001085241 // AT5G44568 // hypothetical protein // --- // 5008297 /// AT5G44568.1 //	AT5G44568	NM_001085241	0.457963	0.671215	0.130192	0.973596	0.021486	1.71419
13535480	AT5G44680	NM_123835 // AT5G44680 // DNA-3-methyladenine glycosylase I // --- // 834497 /// AT5G44	AT5G44680	NM_123835	0.971652	0.00871907	0.361168	0.936029	0.0488264	-2.32999
13535814	AT5G45440	NM_123912 // AT5G45440 // putative disease resistance protein // --- // 834580 /// AT5G	AT5G45440	NM_123912	0.132998	0.0045489	0.124016	0.618824	0.0104042	-1.72189
13536300	AT5G46620	NM_124032 // AT5G46620 // hypothetical protein // --- // 834705 /// AT5G46620.1 // AT5G	AT5G46620	NM_124032	0.92249	0.108996	0.784628	0.93545	0.0138782	1.68498
13536419	AT5G47070	NM_124078 // AT5G47070 // putative receptor-like protein kinase // --- // 834753 /// AT	AT5G47070	NM_124078	0.297555	0.00104813	0.928431	0.138592	0.00309102	1.5025
13536497	AT5G47220	NM_124093 // ERF2 // ethylene-responsive transcription factor 2 // --- // 834768 /// AT	ERF2	NM_124093	0.0617828	9.61575e-05	0.202103	0.747256	0.0158161	2.28018
13536885	AT5G48250	NM_124200 // AT5G48250 // zinc finger protein CONSTANS-LIKE 10 // --- // 834878 /// AT5	AT5G48250	NM_124200	0.727615	0.00478722	0.556631	0.755315	1.60733e-05	4.61005
13537621	AT5G49900	NM_124368 // AT5G49900 // Beta-glucosidase, GBA2 type family protein // --- // 835053 /	AT5G49900	NM_124368	0.398092	0.0142563	0.233403	0.409058	0.0084335	2.28491
13537748	AT5G50220	NM_124401 // AT5G50220 // putative F-box protein // --- // 835087 /// AT5G50220.1 // AT	AT5G50220	NM_124401	0.466338	0.074469	0.826733	0.909316	0.0219911	1.50211
13537827	AT5G50360	NM_124417 // AT5G50360 // hypothetical protein // --- // 835103 /// AT5G50360.1 // AT5G	AT5G50360	NM_124417	0.511396	0.893952	0.353738	0.170411	0.00682487	1.80077
13538010	AT5G50720	NM_124450 // HVA22E // HVA22-like protein e // --- // 835144 /// AT5G50720.1 // HVA22E	HVA22E	NM_124450	0.062296	0.0472117	0.022749	0.0609334	0.0443484	1.81262
13538751	AT5G52660	NM_180846 // AT5G52660 // myb family transcription factor // --- // 835343 /// NM_12464	AT5G52660	NM_180846	0.759044	0.17799	0.980957	0.852242	0.0228631	1.64242
13539545	AT5G54960	NM_124878 // PDC2 // pyruvate decarboxylase-2 // --- // 835587 /// AT5G54960.1 // PDC2	PDC2	NM_124878	0.103396	0.108191	0.271589	0.413489	0.00814343	1.86995
13540293	AT5G57100	NM_125092 // AT5G57100 // Nucleotide/sugar transporter family protein // --- // 835814	AT5G57100	NM_125092	0.153092	0.00193444	0.826664	0.555542	0.0191478	1.69067
13540303	AT5G57110	NM_125093 // ACA8 // calcium-transporting ATPase 8 // --- // 835815 /// NM_180869 // AC	ACA8	NM_125093	0.415257	0.100909	0.355768	0.806885	0.000474999	3.26291
13540551	AT5G57540	NM_125135 // XTH13 // xyloglucan:xyloglucosyl transferase // --- // 835858 /// AT5G5754	XTH13	NM_125135	0.424653	0.320277	0.622893	0.0947297	0.0320786	-2.75517
13540555	AT5G57550	NM_125136 // XTH25 // xyloglucan:xyloglucosyl transferase // --- // 835859 /// AT5G5755	XTH25	NM_125136	0.987873	0.407204	0.724022	0.978246	0.0194586	-2.12128
13540599	AT5G57630	NM_125144 // CIPK21 // CBL-interacting serine/threonine-protein kinase 21 // --- // 835	CIPK21	NM_125144	0.00899517	2.99088e-07	0.680357	0.783567	0.039931	1.89705
13540998	AT5G58650	NM_125252 // PSY1 // Tyrosine-sulfated glycopeptide 1 // --- // 835979 /// AT5G58650.1	PSY1	NM_125252	0.32151	1.06396e-05	0.053437	0.800579	0.0102668	1.64713
13541041	AT5G58720	NM_001125987 // AT5G58720 // smr (Small MutS Related) domain-containing protein // ---	AT5G58720	NM_001125987	0.60793	0.00266369	0.983092	0.403751	0.00616467	-1.50042
13541253	AT5G59110	NM_125301 // AT5G59110 // subtilisin-like serine protease-like protein // --- // 836029	AT5G59110	NM_125301	0.0311919	0.0407992	0.25805	0.0671537	0.0223028	-1.56299
13542101	AT5G61370	NM_125530 // AT5G61370 // pentatricopeptide repeat-containing protein // --- // 836258	AT5G61370	NM_125530	0.275211	0.0955858	0.724438	0.190248	0.0376748	1.60913
13543726	AT5G65300	NM_125928 // AT5G65300 // hypothetical protein // --- // 836655 /// AT5G65300.1 // AT5G	AT5G65300	NM_125928	0.320437	1.99444e-05	0.232993	0.177473	0.046456	1.67034
13544671	AT5G67310	NM_126131 // CYP81G1 // cytochrome P450, family 81, subfamily G, polypeptide 1 // --- /	CYP81G1	NM_126131	0.699767	0.960048	0.643073	0.125803	0.0304976	-1.5542
13545633	AT4G20470	NM_118166 // AT4G20470 // hypothetical protein // --- // 827795 /// AT4G20470.1 // AT4G	AT4G20470	NM_118166	0.658127	0.375269	0.00571113	0.0960994	0.011745	1.63714
13545689	AT1G70645	---		---	0.73129	0.0976673	0.0686004	0.0266927	0.0260279	2.17283

## Sheet: Tab. S2
A selective autophagy cargo receptor NBR1 modulates abscisic acid signalling in Arabidopsis thaliana; Tarnowski L, Collados Rodriguez M, Brzywczy J, Piecho-Kabacik M, Krčkova Z, Martinec J, Wawrzynska A, Sirko A.
Supplementary Tab. S2. List of differentially expressed genes (DEGs) in roots of OX7.5.
Affymetrix Column ID	AGI	gene_assignment	Gene Symbol	RefSeq	p-value(Wariant)	p-value(Medium)	p-value(Scan Date)	p-value(Wariant * Medium)	p-value (OX/WT)	Fold of change (OX/WT)		DEGs in shoots
13334194	AT1G01110	NM_001123732 // IQD18 // protein IQ-domain 18 // --- // 839394 /// AT1G01110.2 // IQD18	IQD18	NM_001123732	0.0544156	0.24464	0.00582546	0.0334917	0.0100313	1.50999
13334720	AT1G02110	NM_100091 // AT1G02110 // hypothetical protein // --- // 839234 /// AT1G02110.1 // AT1G	AT1G02110	NM_100091	0.0178415	0.309575	0.176205	0.0234352	0.00394555	1.57569
13335137	AT1G03090	NM_179252 // MCCA // methylcrotonoyl-CoA carboxylase subunit alpha // --- // 838362 ///	MCCA	NM_179252	0.00591839	3.60523e-05	0.824852	0.0135747	0.00144404	1.66345
13335160	AT1G03110	NM_100193 // AT1G03110 // transducin/WD-40 repeat-containing protein // --- // 839572 /	AT1G03110	NM_100193	0.0113999	0.00021652	0.226116	0.0470428	0.0045303	1.55697
13335362	AT1G03540	NM_100236 // AT1G03540 // pentatricopeptide repeat-containing protein // --- // 839466	AT1G03540	NM_100236	0.0318907	0.132968	0.58397	0.105506	0.0149926	1.76165
13335524	AT1G03935	---		---	0.0721712	0.779762	0.060418	0.109561	0.02684	-2.07033
13336384	AT1G05990	NM_100479 // RHS2 // calmodulin-like protein 7 // --- // 837108 /// AT1G05990.1 // RHS2	RHS2	NM_100479	0.377939	0.0110422	0.514108	0.00246054	0.00572003	-1.60787
13336399	AT1G06030	NM_100483 // AT1G06030 // fructokinase // --- // 837112 /// AT1G06030.1 // AT1G06030 //	AT1G06030	NM_100483	0.407185	0.141805	0.0980509	0.00810133	0.0148698	1.63808
13336434	AT1G06120	NM_100493 // AT1G06120 // delta-9 desaturase-like 3 protein // --- // 837121 /// AT1G06	AT1G06120	NM_100493	0.0174272	0.00931313	0.226433	0.0767224	0.00811563	-1.76509
13336529	AT1G06320	NM_100513 // AT1G06320 // hypothetical protein // --- // 837143 /// AT1G06320.1 // AT1G	AT1G06320	NM_100513	0.538435	0.117926	0.109151	0.00808329	0.0187291	1.56026
13336795	AT1G06923	NM_001035906 // AT1G06923 // hypothetical protein // --- // 3766672 /// AT1G06923.1 //	AT1G06923	NM_001035906	0.0420974	0.00108939	0.0897919	0.0360485	0.00891734	-1.72411
13336840	AT1G07070	NM_100581 // AT1G07070 // 60S ribosomal protein L35a-1 // --- // 837218 /// AT1G07070.1	AT1G07070	NM_100581	0.117943	0.00115927	0.371312	0.102972	0.0361722	-1.58893
13336876	AT1G07175	NM_001123769 // AT1G07175 // hypothetical protein // --- // 6241425 /// AT1G07175.1 //	AT1G07175	NM_001123769	0.0852943	0.0442008	0.218521	0.0713489	0.0224166	-1.70789
13337021	AT1G07610	NM_100634 // MT1C // metallothionein 1C // --- // 837274 /// AT1G07610.1 // MT1C // met	MT1C	NM_100634	0.0093858	0.000458041	0.20132	0.0128774	0.00185432	-2.3291
13338269	AT1G10150	NM_100889 // AT1G10150 // protein PHLOEM protein 2-LIKE A10 // --- // 837552 /// AT1G10	AT1G10150	NM_100889	0.145686	0.0376758	0.613398	0.100646	0.041356	1.59037
13338853	AT1G11550	---		---	0.0388992	0.821481	0.545887	0.0287487	0.0073253	-1.69822
13339088	AT1G12040	NM_101076 // LRX1 // leucine-rich repeat extensin-like protein 1 // --- // 837756 /// A	LRX1	NM_101076	0.3465	0.00312121	0.52593	0.00188726	0.00438815	-1.71222
13339513	AT1G13040	NM_101174 // AT1G13040 // pentatricopeptide repeat-containing protein // --- // 837861	AT1G13040	NM_101174	0.0605229	0.00185253	0.98807	0.0592003	0.0156782	1.52513
13339676	AT1G13590	NM_101229 // PSK1 // phytosulfokine-beta // --- // 837920 /// AT1G13590.1 // PSK1 // ph	PSK1	NM_101229	0.0316423	6.83658e-05	0.0851452	0.128877	0.0170673	-1.51624
13339822	AT1G13920	NM_101258 // AT1G13920 // Remorin family protein // --- // 837952 /// AT1G13920.1 // AT	AT1G13920	NM_101258	0.0910418	0.0866922	0.648036	0.20471	0.0493479	-1.8443
13340274	AT1G15160	NM_101384 // AT1G15160 // MATE efflux family protein // --- // 838081 /// AT1G15160.1 /	AT1G15160	NM_101384	0.142372	0.221414	0.900384	0.0459379	0.0236027	-1.68236
13340390	AT1G15470	NM_101416 // AT1G15470 // serine-threonine kinase receptor-associated protein // --- //	AT1G15470	NM_101416	0.0384162	0.747431	0.186911	0.12684	0.0192764	1.68338
13340416	AT1G15540	NM_101423 // AT1G15540 // 2-oxoglutarate (2OG) and Fe(II)-dependent oxygenase-like prot	AT1G15540	NM_101423	0.000206061	6.08445e-08	0.0010442	0.000669009	4.06686e-05	1.83915
13340420	AT1G15570	NM_101426 // CYCA2;3 // cyclin-A2-3 // --- // 838127 /// AT1G15570.1 // CYCA2;3 // cycl	CYCA2;3	NM_101426	0.49842	0.0713444	0.0441813	0.0223432	0.0370373	1.62582
13340737	AT1G16220	NM_101488 // AT1G16220 // putative protein phosphatase 2C 6 // --- // 838190 /// AT1G16	AT1G16220	NM_101488	0.0684439	0.498101	0.167728	0.0977485	0.0239206	1.72515
13340802	AT1G16400	NM_101506 // CYP79F2 // Hexahomomethionine N-hydroxylase // --- // 838210 /// AT1G16400	CYP79F2	NM_101506	0.0397437	0.000925469	0.707701	0.267032	0.0336467	-1.63465
13341233	AT1G17190	NM_101580 // GSTU26 // glutathione S-transferase tau 26 // --- // 838290 /// AT1G17190.	GSTU26	NM_101580	0.00459943	5.51321e-05	0.0419017	0.714756	0.0158164	-1.75632
13341683	AT1G18300	NM_101688 // NUDT4 // nudix hydrolase 4 // --- // 838410 /// AT1G18300.1 // NUDT4 // nu	NUDT4	NM_101688	0.135625	0.139229	0.215047	0.0863567	0.035301	1.51692
13342380	AT1G19850	NM_101840 // MP // auxin response factor 5 // --- // 838573 /// AT1G19850.1 // MP // au	MP	NM_101840	0.0212771	0.000296992	0.0521562	0.0653717	0.00837054	1.56989
13342410	AT1G19950	NM_101850 // HVA22H // HVA22-like protein h // --- // 838584 /// AT1G19950.1 // HVA22H	HVA22H	NM_101850	0.0489031	0.51194	0.0246615	0.047169	0.0117141	1.56222
13342439	AT1G20015	---		---	0.00450804	0.0282972	0.215413	0.0274108	0.00181233	-1.656
13343119	AT1G21740	NM_102023 // AT1G21740 // hypothetical protein // --- // 838778 /// AT1G21740.1 // AT1G	AT1G21740	NM_102023	0.00339301	0.0197993	9.45e-05	0.00516942	0.000599486	1.65077
13343294	AT1G22190	NM_102069 // AT1G22190 // ethylene-responsive transcription factor ERF058 // --- // 838	AT1G22190	NM_102069	0.00203697	0.0923476	0.0385741	0.030309	0.00113934	1.58066
13343563	AT1G22860	NM_102132 // AT1G22860 // Vacuolar sorting protein 39 // --- // 838891 /// AT1G22860.1	AT1G22860	NM_102132	0.00578119	0.941419	0.416494	0.1141	0.00490239	1.58179
13343608	AT1G22885	NM_102135 // AT1G22885 // hypothetical protein // --- // 838895 /// AT1G22885.1 // AT1G	AT1G22885	NM_102135	0.006849	0.0100984	0.373939	0.0487733	0.00331313	-1.63511
13343661	AT1G23000	NM_102148 // AT1G23000 // heavy-metal-associated domain-containing protein // --- // 83	AT1G23000	NM_102148	0.00715067	0.0031954	0.857096	0.00364272	0.000749659	2.04126
13344168	AT1G24420	NM_102287 // AT1G24420 // HXXXD-type acyl-transferase-like protein // --- // 839058 ///	AT1G24420	NM_102287	0.0591647	0.0589197	0.873443	0.214132	0.0376978	1.59621
13344170	AT1G24440	NM_102289 // AT1G24440 // RING/U-box domain-containing protein // --- // 839060 /// AT1	AT1G24440	NM_102289	0.0899434	0.0179732	0.454024	0.0147607	0.00803042	1.51134
13344560	AT1G26130	NM_102378 // AT1G26130 // phospholipid-translocating ATPase // --- // 839154 /// AT1G26	AT1G26130	NM_102378	0.166306	0.751677	0.0541763	0.00809795	0.00787493	1.73217
13345090	AT1G27330	NM_102495 // AT1G27330 // Ribosome associated membrane protein RAMP4 // --- // 839622 /	AT1G27330	NM_102495	0.0115623	0.562622	0.0289858	0.104174	0.00746836	-1.62842
13345173	AT1G27565	NM_001084139 // AT1G27565 // hypothetical protein // --- // 5007731	AT1G27565	NM_001084139	0.00676081	0.00190048	0.18719	0.759388	0.043588	1.67495
13345673	AT1G28820	NM_105549 // NUDX1 // nudix hydrolase 1 // --- // 843207 /// AT1G68760.1 // NUDX1 // nu	NUDX1	NM_105549	0.119429	0.836796	0.0801034	0.108183	0.0377807	-1.51846
13345675	AT1G28870	NM_105549 // NUDX1 // nudix hydrolase 1 // --- // 843207 /// AT1G68760.1 // NUDX1 // nu	NUDX1	NM_105549	0.119429	0.836796	0.0801034	0.108183	0.0377807	-1.51846
13345743	AT1G29140	NM_102655 // AT1G29140 // pollen Ole e 1 allergen and extensin family protein // --- //	AT1G29140	NM_102655	0.236759	0.0970306	0.504609	0.0423354	0.0321343	-1.55171
13345825	AT1G29380	NM_102677 // AT1G29380 // carbohydrate-binding X8 domain-containing protein // --- // 8	AT1G29380	NM_102677	0.0103769	0.202793	0.230646	0.557056	0.0232805	-1.5321
13345854	AT1G29520	NM_102692 // AT1G29520 // AWPM19-like protein // --- // 839829 /// AT1G29520.1 // AT1G2	AT1G29520	NM_102692	0.0220493	0.59492	0.279005	0.096807	0.0110371	-1.91626
13345941	AT1G29660	NM_102706 // AT1G29660 // GDSL esterase/lipase // --- // 839843 /// AT1G29660.1 // AT1G	AT1G29660	NM_102706	0.115882	0.00185876	0.12212	0.100326	0.0350804	1.65586
13346564	AT1G30990	NM_102837 // AT1G30990 // ligand-binding bet-v-1 domain-containing protein // --- // 83	AT1G30990	NM_102837	0.0391822	0.0280906	0.164667	0.0208628	0.00598776	-1.99824
13347085	AT1G32385	---		---	0.0550405	0.809327	0.0969306	0.0896302	0.0194365	-1.89545
13347654	AT1G34050	NM_103127 // AT1G34050 // ankyrin repeats-containing protein // --- // 840302 /// AT1G3	AT1G34050	NM_103127	0.0443004	9.86958e-07	0.736482	0.106084	0.0188059	-1.58845
13347801	AT1G34355	NM_103158 // PS1 // forkhead-associated (FHA) domain-containing protein // --- // 84033	PS1	NM_103158	0.176726	0.990209	0.368649	0.0406844	0.0252727	1.52324
13348094	AT1G35530	NM_001198212 // AT1G35530 // fanconi anemia group M protein // --- // 840448 /// AT1G35	AT1G35530	NM_001198212	0.031616	0.0791932	0.52972	0.0774563	0.0121491	1.58691
13348588	AT1G43040	NM_103462 // AT1G43040 // putative auxin-responsive protein // --- // 840903 /// AT1G43	AT1G43040	NM_103462	0.0770353	0.0701449	0.0744079	0.199597	0.0430624	-1.64514
13348705	AT1G43790	NM_103507 // TED6 // tracheary element differentiation-related 6 protein // --- // 8409	TED6	NM_103507	0.036862	0.0787425	0.0744899	0.0608835	0.0114938	-1.63803
13348715	AT1G43850	NM_103511 // SEU // SEUSS transcriptional co-regulator // --- // 840981 /// AT1G43850.1	SEU	NM_103511	0.176483	0.786279	0.122878	0.0395916	0.0247761	1.52169
13348938	AT1G45015	NM_148539 // AT1G45015 // MD-2-related lipid recognition domain-containing protein // -	AT1G45015	NM_148539	0.0122619	2.22473e-06	0.0208437	0.0483795	0.00483261	-2.02692
13349133	AT1G47271	NM_001123971 // AT1G47271 // Cystathionine beta-synthase (CBS) family protein // --- //	AT1G47271	NM_001123971	0.126914	0.0578663	0.333018	0.142844	0.048056	-1.8145
13349311	AT1G47600	NM_103653 // BGLU34 // myrosinase 4 // --- // 841169 /// NM_001198236 // BGLU34 // myro	BGLU34	NM_103653	0.0291789	0.0394125	0.172827	0.161494	0.0188495	-2.90201
13349373	AT1G47813	NM_103678 // AT1G47813 // hypothetical protein // --- // 841196 /// AT1G47813.1 // AT1G	AT1G47813	NM_103678	0.26495	0.339853	0.194182	0.0648583	0.0471871	-1.56315
13349458	AT1G48140	NM_103710 // AT1G48140 // dolichyl-phosphate mannosyltransferase polypeptide 3 // --- /	AT1G48140	NM_103710	9.87366e-05	3.25935e-05	0.0017475	0.000530798	2.37255e-05	-1.72083
13349829	AT1G49030	NM_103796 // AT1G49030 // PLAC8 family protein // --- // 841326 /// AT1G49030.1 // AT1G	AT1G49030	NM_103796	0.020659	0.000138998	0.335169	0.0650475	0.00818307	-1.56905
13350017	AT1G49470	NM_103835 // AT1G49470 // hypothetical protein // --- // 841370 /// AT1G49470.1 // AT1G	AT1G49470	NM_103835	0.00256878	0.00016233	0.0239487	0.0104663	0.000748128	-1.84986
13350136	AT1G49840	NM_103871 // AT1G49840 // hypothetical protein // --- // 841407 /// AT1G49840.1 // AT1G	AT1G49840	NM_103871	0.00797026	0.107992	0.643453	0.0502204	0.00372537	1.53548
13350243	AT1G50050	NM_103893 // AT1G50050 // putative pathogenesis-related protein // --- // 841429 /// AT	AT1G50050	NM_103893	0.0126921	0.0303155	0.0592391	0.00208805	0.000729312	-1.7935
13350252	AT1G50070	---		---	0.0388992	0.821481	0.545887	0.0287487	0.0073253	-1.69822
13350254	AT1G50100	---		---	0.0388992	0.821481	0.545887	0.0287487	0.0073253	-1.69822
13350683	AT1G51190	NM_103997 // PLT2 // AP2-like ethylene-responsive transcription factor PLT2 // --- // 8	PLT2	NM_103997	0.157113	0.511328	0.0888198	0.0864843	0.0392469	1.7743
13351329	AT1G52660	NM_104144 // AT1G52660 // P-loop containing nucleoside triphosphate hydrolase domain-co	AT1G52660	NM_104144	0.0292517	0.0102514	0.149412	0.0775522	0.0115444	-1.5354
13351399	AT1G52905	NM_202283 // AT1G52905 // hypothetical protein // --- // 2745825 /// AT1G52905.1 // AT1	AT1G52905	NM_202283	0.355241	0.245842	0.282465	0.0154247	0.0213866	-1.58158
13351765	AT1G53680	NM_104246 // GSTU28 // glutathione S-transferase TAU 28 // --- // 841805 /// AT1G53680.	GSTU28	NM_104246	0.00514762	0.000992474	0.0966154	0.0870083	0.00384282	-1.60836
13352166	AT1G54530	NM_104331 // AT1G54530 // calcium-binding EF-hand-containing protein // --- // 841895 /	AT1G54530	NM_104331	0.0430566	0.0158156	0.134353	0.0288715	0.00783579	-1.83562
13352781	AT1G56045	NM_202310 // AT1G56045 // 60S ribosomal protein L41 // --- // 2745833 /// AT1G56045.1 /	AT1G56045	NM_202310	0.0317324	0.0376502	0.029198	0.0254755	0.00596126	-1.60347
13352799	AT1G56085	NM_148596 // AT1G56085 // Cyclophilin // --- // 842060 /// AT1G56085.1 // AT1G56085 //	AT1G56085	NM_148596	0.587161	0.34213	0.488291	0.00692274	0.0179966	-1.609
13353036	AT1G56940	---		---	0.0570972	0.137405	0.110637	0.147786	0.0281487	-1.91525
13353038	AT1G57150	---		---	0.0391792	0.135867	0.201798	0.193803	0.0262992	-1.56107
13353040	AT1G57210	---		---	0.0391792	0.135867	0.201798	0.193803	0.0262992	-1.56107
13353042	AT1G57270	---		---	0.0391792	0.135867	0.201798	0.193803	0.0262992	-1.56107
13353044	AT1G57330	---		---	0.0391792	0.135867	0.201798	0.193803	0.0262992	-1.56107
13353046	AT1G57390	---		---	0.0391792	0.135867	0.201798	0.193803	0.0262992	-1.56107
13353099	AT1G57660	NM_104563 // AT1G57660 // 60S ribosomal protein L21-2 // --- // 842142 /// AT1G57660.1	AT1G57660	NM_104563	0.240994	0.04312	0.39292	0.0603427	0.0417416	-1.50337
13353502	AT1G59660	NM_104659 // AT1G59660 // Nucleoporin autopeptidase // --- // 842256 /// AT1G59660.1 //	AT1G59660	NM_104659	0.0240252	0.000255645	0.321061	0.0780494	0.0101658	2.08257
13353534	AT1G59725	NM_104665 // AT1G59725 // putative DNAJ heat shock protein // --- // 842265 /// AT1G597	AT1G59725	NM_104665	0.344193	0.0677944	0.185244	0.0058916	0.0103269	-1.59507
13354090	AT1G61450	NM_104826 // AT1G61450 // hypothetical protein // --- // 842439 /// AT1G61450.1 // AT1G	AT1G61450	NM_104826	0.135844	0.795834	0.493522	0.0908925	0.0366285	1.71846
13354242	AT1G61910	---		---	0.0491006	0.845996	0.890694	0.0582357	0.0134942	-1.63187
13354248	AT1G61930	NM_104873 // AT1G61930 // hypothetical protein // --- // 842488 /// AT1G61930.1 // AT1G	AT1G61930	NM_104873	0.0968937	0.20627	0.0424491	0.0880784	0.0282799	-1.59281
13354676	AT1G63380	NM_105017 // AT1G63380 // Rossmann-fold NAD(P)-binding domain-containing protein // ---	AT1G63380	NM_105017	0.435896	0.0236883	0.0542688	0.0123366	0.0214228	1.67372
13354769	AT1G63580	NM_105036 // AT1G63580 // putative cysteine-rich repeat secretory protein 6 // --- // 8	AT1G63580	NM_105036	0.00507611	0.0155719	0.0991041	0.385934	0.0100667	-1.72305
13355048	AT1G64370	NM_105112 // AT1G64370 // hypothetical protein // --- // 842744 /// AT1G64370.1 // AT1G	AT1G64370	NM_105112	0.00839512	0.0999754	0.0643445	0.792862	0.0281006	-2.34296
13355762	AT1G66350	NM_105306 // RGL1 // DELLA protein RGL1 // --- // 842953 /// AT1G66350.1 // RGL1 // DEL	RGL1	NM_105306	0.00232397	0.0543344	0.0282015	0.0245818	0.00111118	-1.59866
13355945	AT1G66820	NM_105353 // AT1G66820 // glycine-rich protein // --- // 843000 /// AT1G66820.1 // AT1G	AT1G66820	NM_105353	0.0427402	0.980509	0.431083	0.0468121	0.010672	-1.50165
13356390	AT1G67920	NM_105462 // AT1G67920 // hypothetical protein // --- // 843120 /// AT1G67920.1 // AT1G	AT1G67920	NM_105462	0.0066222	0.000464887	0.129122	0.00979687	0.00128112	-1.63764
13356477	AT1G68100	NM_105480 // IAR1 // IAA-alanine resistance protein 1 // --- // 843138 /// AT1G68100.1	IAR1	NM_105480	0.12468	0.957969	0.36667	0.0172689	0.0110333	1.50654
13356558	AT1G68238	NM_001124097 // AT1G68238 // hypothetical protein // --- // 6241144 /// AT1G68238.1 //	AT1G68238	NM_001124097	0.0254818	5.95459e-05	0.473886	0.199432	0.0198977	-1.82905
13356826	AT1G68945	NM_148643 // AT1G68945 // hypothetical protein // --- // 843229 /// AT1G68945.1 // AT1G	AT1G68945	NM_148643	0.0877387	0.194978	0.651414	0.131759	0.0349708	-2.06548
13356829	AT1G68950	---		---	0.088079	0.523539	0.263344	0.0338018	0.0138278	-2.16418
13356901	AT1G69250	NM_202382 // AT1G69250 // nuclear transport factor 2 and RNA recognition motif-containi	AT1G69250	NM_202382	0.0133241	4.34032e-05	0.00776085	0.0238254	0.00332068	1.51722
13356928	AT1G69325	NM_179535 // AT1G69325 // remorin-like protein // --- // 843264 /// AT1G69325.1 // AT1G	AT1G69325	NM_179535	0.0872355	0.0133458	0.355398	0.0526093	0.0185089	-2.03361
13356980	AT1G69410	NM_105608 // ELF5A-3 // translation initiation factor eIF-5A // --- // 843273 /// AT1G6	ELF5A-3	NM_105608	0.00253755	0.130532	0.0675337	0.0433801	0.0016002	-1.59655
13357006	AT1G69490	NM_105616 // NAP // NAC domain-containing protein 29 // --- // 843282 /// AT1G69490.1 /	NAP	NM_105616	0.0173219	0.00698706	0.212912	0.778437	0.0475485	1.53219
13357318	AT1G70185	---		---	0.0205102	0.0394281	0.204442	0.196635	0.016931	-2.11821
13357553	AT1G70670	NM_105735 // AT1G70670 // Caleosin-related family protein // --- // 843404 /// AT1G7067	AT1G70670	NM_105735	0.0119734	0.00112105	0.128272	0.0256562	0.00324655	-1.64926
13359002	AT1G74090	NM_106069 // SOT18 // sulfotransferase 18 // --- // 843749 /// AT1G74090.1 // SOT18 //	SOT18	NM_106069	0.0621307	0.000385156	0.799588	0.131276	0.0274565	-1.585
13359323	AT1G75163	---		---	0.0355927	0.681619	0.181333	0.198091	0.0249907	-1.67581
13359555	AT1G75810	NM_106231 // AT1G75810 // hypothetical protein // --- // 843914 /// AT1G75810.1 // AT1G	AT1G75810	NM_106231	0.0221165	0.0843741	0.0454186	0.013268	0.00316658	-1.60346
13359736	AT1G76260	NM_106276 // DWA2 // WD repeat-containing protein DWA2 // --- // 843959 /// AT1G76260.1	DWA2	NM_106276	0.256519	0.077679	0.0523289	0.0361703	0.0305524	1.62124
13359866	AT1G76590	NM_106309 // AT1G76590 // PLATZ transcription factor domain-containing protein // --- /	AT1G76590	NM_106309	0.0101054	0.00110329	0.51538	0.0848122	0.00599266	1.75687
13359872	AT1G76600	NM_106310 // AT1G76600 // hypothetical protein // --- // 843993 /// AT1G76600.1 // AT1G	AT1G76600	NM_106310	0.0361172	1.69747e-06	0.726445	0.0627037	0.0115599	1.62292
13360067	AT1G77110	NM_106361 // PIN6 // putative auxin efflux carrier component 6 // --- // 844046 /// AT1	PIN6	NM_106361	0.301349	0.125746	0.332057	0.0265601	0.0277656	-1.52784
13361217	AT1G79810	NM_202454 // TED3 // peroxin-2 // --- // 844320 /// NM_106630 // TED3 // peroxin-2 // -	TED3	NM_202454	0.0222947	0.791792	0.263049	0.0151199	0.00345185	1.51578
13361499	AT1G80320	NM_106681 // AT1G80320 // 2-oxoglutarate (2OG) and Fe(II)-dependent oxygenase-like prot	AT1G80320	NM_106681	0.0382712	0.000446829	0.286315	0.00905876	0.003448	2.27552
13361515	AT1G80380	NM_001084386 // AT1G80380 // D-glycerate 3-kinase // --- // 844378 /// AT1G80380.3 // A	AT1G80380	NM_001084386	0.0027828	5.15293e-08	0.855005	0.0325242	0.00145469	1.58415
13361537	AT1G80440	NM_106692 // AT1G80440 // F-box/kelch-repeat protein // --- // 844383 /// AT1G80440.1 /	AT1G80440	NM_106692	0.0481119	7.19238e-07	0.361828	0.084769	0.0170919	1.68321
13361730	AT1G80840	NM_106732 // WRKY40 // putative WRKY transcription factor 40 // --- // 844423 /// AT1G8	WRKY40	NM_106732	0.0498298	0.0324487	0.0755233	0.129342	0.0233476	1.80488
13361905	AT1G01190	NM_100001 // CYP78A8 // cytochrome P450, family 78, subfamily A, polypeptide 8 // --- /	CYP78A8	NM_100001	0.0579399	8.58611e-05	0.129996	0.301901	0.048219	-1.69639
13361916	AT1G01270	---		---	0.0302376	0.175026	0.476763	0.0612567	0.0101253	-2.38071
13362088	AT1G01740	NM_001197957 // AT1G01740 // protein kinase protein with tetratricopeptide repeat domai	AT1G01740	NM_001197957	0.0702682	0.274383	0.0265863	0.0148006	0.00688637	1.664
13362342	AT1G02360	NM_100117 // AT1G02360 // putative chitinase // --- // 837724 /// AT1G02360.1 // AT1G02	AT1G02360	NM_100117	0.0452225	0.0103393	0.0844327	0.0315552	0.00856499	-1.63567
13362499	AT1G02880	NM_179248 // TPK1 // thiamin pyrophosphokinase1 // --- // 839303 /// AT1G02880.1 // TPK	TPK1	NM_179248	0.0784825	0.740873	0.47517	0.0197978	0.00896567	-1.50553
13362565	AT1G02950	NM_001035860 // GSTF4 // glutathione S-transferase // --- // 838240 /// NM_179250 // GS	GSTF4	NM_001035860	0.0261552	0.457653	0.0994259	0.54279	0.0448207	-1.52491
13362880	AT1G03743	---		---	0.0202038	0.432615	0.0264477	0.651639	0.0442243	-1.77132
13362882	AT1G03746	---		---	0.128261	0.686124	0.367435	0.0534483	0.0243564	-1.75712
13363230	AT1G04530	NM_100332 // AT1G04530 // tetratricopeptide repeat domain-containing protein // --- //	AT1G04530	NM_100332	0.0756119	0.40377	0.337878	0.0578604	0.0179229	-1.67399
13363356	AT1G04770	NM_100355 // AT1G04770 // male sterility MS5 family protein // --- // 839418 /// AT1G04	AT1G04770	NM_100355	0.00225192	0.000874833	0.369046	0.0151042	0.000839293	-1.73818
13363965	AT1G05760	NM_100455 // PDE247 // protein pigment defective 247 // --- // 837083 /// NM_100456 //	PDE247	NM_100455	0.0325231	0.618492	0.0186052	0.138013	0.0182239	-1.5739
13363969	AT1G05770	NM_100457 // AT1G05770 // mannose-binding lectin-like protein // --- // 837085 /// AT1G	AT1G05770	NM_100457	0.0310181	0.930141	0.0530006	0.296837	0.030631	-1.62284
13364263	AT1G06590	NM_100538 // AT1G06590 // anaphase-promoting complex subunit 5 // --- // 837170 /// AT1	AT1G06590	NM_100538	0.0447757	0.390751	0.622946	0.0281573	0.00790441	1.696
13364409	AT1G06860	---		---	0.0627875	0.304196	0.176551	0.174721	0.0338778	-2.22284
13364411	AT1G06880	---		---	0.0627875	0.304196	0.176551	0.174721	0.0338778	-2.22284
13365085	AT1G08160	NM_179281 // AT1G08160 // late embryogenesis abundant hydroxyproline-rich glycoprotein	AT1G08160	NM_179281	0.0145149	0.972145	0.0640969	0.00793633	0.00179631	-2.02802
13365748	AT1G09700	NM_100842 // HYL1 // dsRNA-binding hyponastic leave 1 protein // --- // 837498 /// AT1G	HYL1	NM_100842	0.0522858	0.0140365	0.711554	0.0549613	0.0135398	1.53482
13366187	AT1G10470	NM_100921 // ARR4 // two-component response regulator ARR4 // --- // 837587 /// AT1G104	ARR4	NM_100921	0.00350886	0.000645233	0.13058	0.00507507	0.000605052	-1.86716
13366558	AT1G11080	NM_100981 // scpl31 // carboxypeptidase C // --- // 837649 /// AT1G11080.1 // scpl31 //	scpl31	NM_100981	0.0191177	0.000411579	0.918477	0.0620822	0.0075484	-2.06775
13368009	AT1G14710	NM_179332 // AT1G14710 // hydroxyproline-rich glycoprotein-like protein // --- // 83803	AT1G14710	NM_179332	0.228778	0.0102122	0.0595018	0.0258706	0.0221931	1.72005
13368236	AT1G15040	NM_101374 // AT1G15040 // class I glutamine amidotransferase domain-containing protein	AT1G15040	NM_101374	0.00163581	0.867547	0.283694	0.220097	0.00293579	2.82632
13368882	AT1G16780	NM_101539 // VHP2;2 // Pyrophosphate-energized membrane proton pump 3 // --- // 838249	VHP2;2	NM_101539	0.0570324	0.129442	0.217824	0.224276	0.0380235	1.52383
13368981	AT1G16916	NM_001123827 // AT1G16916 // hypothetical protein // --- // 6241479 /// AT1G16916.1 //	AT1G16916	NM_001123827	0.0354278	0.424628	0.100079	0.0365478	0.0080514	-1.50518
13369336	AT1G17760	NM_101639 // CSTF77 // tetratricopeptide repeat-containing protein // --- // 838354 ///	CSTF77	NM_101639	0.162917	0.452391	0.380616	0.0505163	0.0277097	1.55981
13369708	AT1G18370	NM_101695 // HIK // ATP binding microtubule motor family protein // --- // 838418 /// A	HIK	NM_101695	0.104382	0.179546	0.00179843	0.000554414	0.000863568	1.59532
13369782	AT1G18640	NM_202129 // PSP // phosphoserine phosphatase // --- // 838445 /// AT1G18640.2 // PSP /	PSP	NM_202129	0.329496	0.421607	0.349755	0.0380602	0.0384007	1.5325
13369825	AT1G18745	---		---	0.110548	0.597436	0.293845	0.0315618	0.0153604	-1.68049
13370814	AT1G21326	NM_148478 // AT1G21326 // VQ motif-containing protein // --- // 838731 /// AT1G21326.1	AT1G21326	NM_148478	0.0289615	0.00418756	0.216047	0.0897282	0.0126175	1.9185
13371095	AT1G22030	NM_102053 // AT1G22030 // hypothetical protein // --- // 838808 /// AT1G22030.1 // AT1G	AT1G22030	NM_102053	0.00331103	0.0128357	0.207966	0.0523294	0.00212338	-1.60083
13371525	AT1G23140	NM_102162 // AT1G23140 // calcium-dependent lipid-binding domain-containing protein //	AT1G23140	NM_102162	0.00730702	0.00386441	0.881104	0.336339	0.0119017	-1.76757
13371964	AT1G24170	NM_102263 // LGT9 // putative galacturonosyltransferase-like 8 // --- // 839030 /// AT1	LGT9	NM_102263	0.0161778	0.0510697	0.0561339	0.00595203	0.00160211	-1.95141
13372319	AT1G25390	NM_102350 // AT1G25390 // protein kinase-like protein // --- // 839125 /// AT1G25390.1	AT1G25390	NM_102350	0.227729	0.0962209	0.248917	0.0211158	0.0191801	1.59649
13372570	AT1G26240	NM_102388 // AT1G26240 // Proline-rich extensin-like family protein // --- // 839165 //	AT1G26240	NM_102388	0.017456	0.0102497	0.638474	0.0835576	0.00857778	-1.63169
13373038	AT1G27770	NM_179385 // ACA1 // autoinhibited Ca2+-ATPase 1 // --- // 839670 /// AT1G27770.1 // AC	ACA1	NM_179385	0.00909586	0.0564798	0.658756	0.0637189	0.00468874	1.55689
13373267	AT1G28310	NM_102596 // AT1G28310 // Dof zinc finger protein DOF1.4 // --- // 839725 /// AT1G28310	AT1G28310	NM_102596	0.160588	0.984219	0.155915	0.0871694	0.0400902	1.64208
13373523	AT1G29030	NM_102644 // AT1G29030 // Apoptosis inhibitory protein 5 // --- // 839777 /// AT1G29030	AT1G29030	NM_102644	0.00816377	0.000266353	0.0238195	0.0355437	0.00308606	1.66503
13373549	AT1G29071	---		---	0.108276	0.288527	0.235364	0.0854648	0.0299181	-2.14782
13374076	AT1G30370	NM_102774 // AT1G30370 // lipase-3 domain-containing protein // --- // 839917 /// AT1G3	AT1G30370	NM_102774	0.0570621	0.414381	0.779861	0.0198586	0.00733913	2.26276
13374272	AT1G30820	NM_102819 // AT1G30820 // CTP synthase-like protein // --- // 839964 /// AT1G30820.1 //	AT1G30820	NM_102819	0.00276905	0.0002762	0.344814	0.026662	0.00130147	1.7273
13375307	AT1G33890	NM_103111 // AT1G33890 // avirulence induced protein // --- // 840286 /// AT1G33890.1 /	AT1G33890	NM_103111	0.0247339	0.0103015	0.135278	0.279396	0.024925	-1.56811
13375313	AT1G33900	NM_103112 // AT1G33900 // putative avirulence-responsive protein // --- // 840287 /// A	AT1G33900	NM_103112	0.00355886	3.59089e-07	0.338406	0.0875272	0.00298797	-1.61532
13375498	AT1G34550	NM_103178 // EMB2756 // hypothetical protein // --- // 840358 /// AT1G34550.1 // EMB275	EMB2756	NM_103178	0.204269	0.0138236	0.856678	0.0249468	0.0199422	1.52096
13375655	AT1G35350	NM_103232 // AT1G35350 // phosphate transporter PHO1-8 // --- // 840424 /// AT1G35350.1	AT1G35350	NM_103232	0.0649925	0.00146031	0.517607	0.217701	0.0407562	-1.70312
13375725	AT1G35625	NM_103263 // AT1G35625 // RING/U-box domain-containing protein // --- // 840462 /// AT1	AT1G35625	NM_103263	0.0143284	0.00114082	0.168986	0.0174921	0.00288201	-1.70762
13376195	AT1G43950	NM_103522 // ARF23 // auxin response factor 23 // --- // 840994 /// AT1G43950.1 // ARF2	ARF23	NM_103522	0.0908208	0.0713873	0.860745	0.0129686	0.0074036	-1.62598
13376213	AT1G44020	NM_103528 // AT1G44020 // cysteine/histidine-rich C1 domain-containing protein // --- /	AT1G44020	NM_103528	0.00526314	0.00983626	0.56882	0.326944	0.00914737	-1.72985
13376337	AT1G44770	NM_001123965 // AT1G44770 // hypothetical protein // --- // 841041 /// NM_103558 // AT1	AT1G44770	NM_001123965	0.0245182	0.000578553	0.236305	0.0222558	0.00465845	-1.53979
13376396	AT1G45145	NM_103588 // TRX5 // thioredoxin H5 // --- // 841082 /// AT1G45145.1 // TRX5 // thiored	TRX5	NM_103588	0.0451336	0.233447	0.0363602	0.206742	0.030412	-1.58688
13376655	AT1G47603	NM_001036076 // PUP19 // purine permease 19 // --- // 3767386 /// AT1G47603.1 // PUP19	PUP19	NM_001036076	0.129301	0.0012208	0.296695	0.0444377	0.0215796	-1.72482
13378362	AT1G51840	NM_104064 // AT1G51840 // protein kinase-related protein // --- // 841611 /// AT1G51840	AT1G51840	NM_104064	0.00587746	0.0118475	0.0172922	0.00223104	0.000502364	-1.85742
13378391	AT1G51870	NM_104067 // AT1G51870 // protein kinase-like protein // --- // 841614 /// AT1G51870.1	AT1G51870	NM_104067	0.0792703	0.00681137	0.140402	0.0203977	0.00920495	-1.66963
13378504	AT1G52050	NM_104086 // AT1G52050 // jacalin-like lectin domain-containing protein // --- // 84163	AT1G52050	NM_104086	0.0143694	0.00466067	0.17243	0.0184128	0.00297819	-2.93506
13378510	AT1G52060	NM_104087 // AT1G52060 // jacalin-like lectin domain-containing protein // --- // 84163	AT1G52060	NM_104087	0.010159	0.0238829	0.225798	0.42383	0.0181504	-2.85729
13378514	AT1G52070	NM_104088 // AT1G52070 // jacalin-like lectin domain-containing protein // --- // 84163	AT1G52070	NM_104088	0.00616061	0.0367593	0.222231	0.387688	0.011676	-2.65001
13378599	AT1G52220	NM_001036096 // AT1G52220 // hypothetical protein // --- // 841652 /// NM_104101 // AT1	AT1G52220	NM_001036096	0.0183466	0.236764	0.169067	0.0119858	0.00265746	1.62579
13378945	AT1G53200	NM_202286 // AT1G53200 // hypothetical protein // --- // 841754 /// NM_104199 // AT1G53	AT1G53200	NM_202286	0.0414753	0.0371577	0.0486422	0.128705	0.0205183	1.65282
13379105	AT1G53541	NM_001124009 // AT1G53541 // hypothetical protein // --- // 6240697 /// AT1G53541.1 //	AT1G53541	NM_001124009	0.138693	0.734841	0.147296	0.0401744	0.0211375	-2.05407
13379134	AT1G53633	NM_001160949 // AT1G53633 // hypothetical protein // --- // 7922339 /// AT1G53633.1 //	AT1G53633	NM_001160949	0.0162758	0.102594	0.291218	0.169347	0.0129965	-1.72123
13379138	AT1G53635	NM_001084244 // AT1G53635 // hypothetical protein // --- // 5007799 /// AT1G53635.1 //	AT1G53635	NM_001084244	0.0197157	0.00265751	0.067298	0.00872968	0.00227884	-1.98438
13379231	AT1G53780	NM_001198287 // AT1G53780 // 26S proteasome regulatory subunit T1 // --- // 841815 ///	AT1G53780	NM_001198287	0.115345	0.349045	0.1773	0.06709	0.0264522	1.5964
13379691	AT1G55080	NM_104382 // MED9 // hypothetical protein // --- // 841951 /// AT1G55080.1 // MED9 // h	MED9	NM_104382	0.0571078	0.0139321	0.359812	0.0437124	0.0123353	-1.63356
13379771	AT1G55330	NM_104409 // AGP21 // arabinogalactan protein 21 // --- // 841979 /// AT1G55330.1 // AG	AGP21	NM_104409	0.0662495	0.000513205	0.469245	0.214215	0.0408156	-1.60573
13379886	AT1G55540	NM_104429 // emb1011 // Nuclear pore complex protein // --- // 842002 /// NM_001124027	emb1011	NM_104429	0.116921	0.560427	0.149604	0.0506374	0.0220164	1.51901
13380231	AT1G56120	NM_104490 // AT1G56120 // Leucine-rich repeat transmembrane protein kinase // --- // 84	AT1G56120	NM_104490	0.0336729	0.224831	0.651533	0.0196689	0.00524732	2.34248
13380613	AT1G57800	NM_104575 // VIM5 // E3 ubiquitin-protein ligase ORTHRUS 3 // --- // 842155 /// AT1G578	VIM5	NM_104575	0.00742358	0.0361157	0.0652099	0.0142722	0.00170756	1.53359
13380623	AT1G57820	NM_104576 // VIM1 // E3 ubiquitin-protein ligase ORTHRUS 2 // --- // 842157 /// NM_2023	VIM1	NM_104576	0.00693616	0.0680577	0.00610975	0.0455989	0.00321171	1.64302
13381238	AT1G60160	NM_104706 // AT1G60160 // putative potassium transporter 12 // --- // 842311 /// AT1G60	AT1G60160	NM_104706	0.0465501	0.00124805	0.708749	0.0137349	0.00508271	1.52275
13381307	AT1G60360	NM_104723 // AT1G60360 // RING/U-box domain-containing protein // --- // 842331 /// AT1	AT1G60360	NM_104723	0.0975942	0.910016	0.882735	0.138561	0.039047	-1.50596
13381402	AT1G60580	---		---	0.0627875	0.304196	0.176551	0.174721	0.0338778	-2.22284
13381564	AT1G60820	---		---	0.0627875	0.304196	0.176551	0.174721	0.0338778	-2.22284
13381750	AT1G61080	NM_104789 // AT1G61080 // hydroxyproline-rich glycoprotein-like protein // --- // 84240	AT1G61080	NM_104789	0.00105252	0.0150784	0.407095	0.207877	0.00203262	-1.7701
13382146	AT1G62045	NM_104885 // AT1G62045 // hypothetical protein // --- // 842500 /// AT1G62045.1 // AT1G	AT1G62045	NM_104885	0.00503217	0.154206	0.382903	0.0146054	0.00136245	-1.69264
13382269	AT1G62301	NM_001124060 // AT1G62301 // hypothetical protein // --- // 6241312 /// AT1G62301.1 //	AT1G62301	NM_001124060	0.422115	0.0887662	0.123237	0.0349701	0.0442624	-1.54213
13382573	AT1G63100	NM_104988 // AT1G63100 // scarecrow-like protein 28 // --- // 842613 /// AT1G63100.1 //	AT1G63100	NM_104988	0.140731	0.170759	0.0213893	0.0799152	0.0343318	1.58018
13382676	AT1G63310	NM_105010 // AT1G63310 // hypothetical protein // --- // 842637 /// AT1G63310.1 // AT1G	AT1G63310	NM_105010	0.08005	0.373796	0.177979	0.0574028	0.0185256	-1.65455
13383079	AT1G64380	NM_105113 // AT1G64380 // ethylene-responsive transcription factor ERF061 // --- // 842	AT1G64380	NM_105113	0.00442944	3.57372e-05	0.477211	0.0114578	0.0010986	1.79489
13383103	AT1G64460	NM_105121 // AT1G64460 // protein kinase-like protein // --- // 842754 /// AT1G64460.1	AT1G64460	NM_105121	0.0459874	8.97796e-05	0.428534	0.0112818	0.00443831	1.5111
13383107	AT1G64470	NM_105122 // AT1G64470 // ubiquitin-like protein // --- // 842755 /// AT1G64470.1 // AT	AT1G64470	NM_105122	0.0376295	0.000121292	0.418887	0.0383716	0.00863663	1.59251
13383209	AT1G64790	NM_001198384 // ILA // protein ILITYHIA // --- // 842787 /// AT1G64790.2 // ILA // prot	ILA	NM_001198384	0.0119825	0.000394569	0.0304032	0.0108306	0.00193697	1.55507
13383473	AT1G65370	NM_105211 // AT1G65370 // meprin and TRAF homology domain-containing protein // --- //	AT1G65370	NM_105211	0.268294	0.0490983	0.420552	0.0547288	0.0422797	1.68433
13383780	AT1G65970	NM_105269 // TPX2 // peroxiredoxin-2C // --- // 842909 /// AT1G65970.1 // TPX2 // perox	TPX2	NM_105269	0.0487964	9.59159e-05	0.0234037	0.134111	0.0235999	-1.88297
13384212	AT1G67110	NM_105381 // CYP735A2 // cytokinin trans-hydroxylase // --- // 843031 /// AT1G67110.1 /	CYP735A2	NM_105381	0.00558978	9.91271e-07	0.128087	0.000469561	0.000188149	-2.2478
13384219	AT1G67120	NM_105382 // AT1G67120 // AAA ATPase containing von Willebrand factor type A domain-con	AT1G67120	NM_105382	0.0687828	9.33571e-05	0.0157108	0.0357348	0.0121947	1.51178
13384630	AT1G67630	NM_105430 // POLA2 // DNA polymerase alpha 2 // --- // 843086 /// AT1G67630.1 // POLA2	POLA2	NM_105430	0.123806	0.623652	0.0279512	0.103521	0.0375724	1.50946
13384927	AT1G68450	NM_105516 // AT1G68450 // VQ motif-containing protein // --- // 843174 /// AT1G68450.1	AT1G68450	NM_105516	0.00409491	0.00224683	0.864815	0.0242469	0.00159068	-1.56492
13385006	AT1G68710	NM_105543 // AT1G68710 // phospholipid-translocating ATPase // --- // 843201 /// AT1G68	AT1G68710	NM_105543	0.00960322	2.66603e-05	0.166708	0.463806	0.0187495	1.62386
13385534	AT1G69900	NM_105658 // AT1G69900 // Actin cross-linking protein // --- // 843326 /// AT1G69900.1	AT1G69900	NM_105658	0.00262588	0.00369141	0.00913612	0.0069764	0.000608054	-1.54229
13385591	AT1G70070	NM_105675 // EMB25 // DEAD-box ATP-dependent RNA helicase ISE2 // --- // 843343 /// AT1	EMB25	NM_105675	0.0459824	0.0901967	0.207039	0.0261582	0.00766422	1.60609
13386119	AT1G71692	NM_105825 // AGL12 // agamous-like MADS-box protein AGL12 // --- // 843497 /// AT1G7169	AGL12	NM_105825	0.056521	0.0181036	0.804523	0.203625	0.0351862	-2.13817
13386385	AT1G72430	NM_105902 // AT1G72430 // SAUR-like auxin-responsive protein family // --- // 843575 //	AT1G72430	NM_105902	0.00119127	0.0353656	0.776808	0.00147746	0.000165379	-1.74125
13386389	AT1G72440	NM_105903 // EDA25 // protein embryo sac development arrest 25 // --- // 843576 /// AT1	EDA25	NM_105903	0.0390527	0.000766012	0.160847	0.0714666	0.0132663	1.51825
13386720	AT1G73200	NM_105979 // AT1G73200 // putative integral membrane protein // --- // 843654 /// AT1G7	AT1G73200	NM_105979	0.109663	0.41933	0.234142	0.0707208	0.0264846	1.50171
13386788	AT1G73290	NM_105988 // scpl5 // serine carboxypeptidase-like 5 // --- // 843663 /// AT1G73290.1 /	scpl5	NM_105988	0.387714	0.0549805	0.179312	0.0217	0.0293215	1.92
13386810	AT1G73310	NM_105990 // scpl4 // serine carboxypeptidase-like 4 // --- // 843665 /// AT1G73310.1 /	scpl4	NM_105990	0.0327861	1.43001e-05	0.762052	0.0914288	0.0138862	1.62446
13386949	AT1G73660	NM_106025 // AT1G73660 // protein kinase-like protein // --- // 843701 /// AT1G73660.1	AT1G73660	NM_106025	0.0163155	8.69556e-05	0.699506	0.0838615	0.00821655	1.56932
13387000	AT1G73805	NM_106040 // AT1G73805 // calmodulin binding protein-like protein // --- // 843716 ///	AT1G73805	NM_106040	0.0840259	0.000661054	0.338703	0.14449	0.0362267	1.56354
13387242	AT1G74340	NM_106094 // AT1G74340 // dolichyl-phosphate mannosyltransferase polypeptide 2, regulat	AT1G74340	NM_106094	0.042058	0.86731	0.28982	0.188143	0.0270452	-1.6162
13387280	AT1G74456	---		---	0.00652666	0.0953449	0.103518	0.0365317	0.00271266	-1.85125
13387345	AT1G74570	AK221799 // AT5G60280 // concanavalin A-like lectin kinase-like protein // --- // 83615	AT5G60280	AK221799	0.00670546	0.949459	0.256421	0.0416317	0.00297864	-2.32008
13388013	AT1G76240	NM_106274 // AT1G76240 // hypothetical protein // --- // 843957 /// AT1G76240.1 // AT1G	AT1G76240	NM_106274	0.00359806	0.110499	0.532644	0.0901743	0.00306324	-1.71791
13388299	AT1G76878	NM_106339 // AT1G76880 // putative trihelix DNA-binding protein // --- // 844023 /// AT	AT1G76880	NM_106339	0.0395637	0.634946	0.429287	0.0330377	0.00809885	-2.10584
13388306	AT1G76930	NM_179564 // EXT4 // extensin 4 // --- // 844028 /// NM_106344 // EXT4 // extensin 4 //	EXT4	NM_179564	0.0540637	0.000346538	0.991824	0.308373	0.0466926	1.55848
13388322	AT1G76952	NM_001084366 // IDL5 // inflorescence deficient in abscission (IDA)-like 5 protein // -	IDL5	NM_001084366	0.143419	0.00597745	0.568057	0.127411	0.0483294	-1.58521
13388939	AT1G78370	NM_106484 // GSTU20 // glutathione S-transferase TAU 20 // --- // 844173 /// AT1G78370.	GSTU20	NM_106484	0.086372	0.919395	0.337137	0.198506	0.0464806	-1.7876
13389010	AT1G78550	NM_106502 // AT1G78550 // 2-oxoglutarate (2OG) and Fe(II)-dependent oxygenase-like prot	AT1G78550	NM_106502	0.0581877	0.281801	0.47223	0.00949215	0.00456636	-1.60249
13389304	AT1G79020	NM_106553 // AT1G79020 // enhancer of polycomb-like protein // --- // 844243 /// AT1G79	AT1G79020	NM_106553	0.024514	0.00742626	0.0143596	0.00527762	0.00188233	1.61735
13389370	AT1G79150	NM_106566 // AT1G79150 // nucleolar complex-associated protein domain-containing protei	AT1G79150	NM_106566	0.0442893	9.15117e-05	0.0644771	0.0766005	0.0151083	1.51698
13389840	AT1G79860	NM_106635 // ROPGEF12 // RHO guanyl-nucleotide exchange factor 12 // --- // 844325 ///	ROPGEF12	NM_106635	0.271552	0.454382	0.424059	0.0272467	0.026123	-1.54227
13389879	AT1G79930	NM_001036228 // HSP91 // heat shock protein 91 // --- // 844333 /// NM_106642 // HSP91	HSP91	NM_001036228	0.0464914	0.0128556	0.0214044	0.0131803	0.00494433	1.785
13390112	AT1G80490	NM_179582 // TPR1 // Topless-related protein 1 // --- // 844388 /// NM_106697 // TPR1 /	TPR1	NM_179582	0.212676	0.0310019	0.0333834	0.0107117	0.0113178	1.54776
13390305	AT2G01008	NM_001202562 // AT2G01008 // hypothetical protein // --- // 6241151 /// AT2G01008.1 //	AT2G01008	NM_001202562	0.078527	0.00353096	0.0750247	0.0217811	0.00955933	1.51584
13390395	AT2G01270	NM_126188 // QSOX2 // quiescin-sulfhydryl oxidase 2 // --- // 814654 /// AT2G01270.1 //	QSOX2	NM_126188	0.078503	0.153668	0.135544	0.0239254	0.0101756	1.62729
13390784	AT2G02290	NM_126287 // AT2G02290 // Haloacid dehalogenase-like hydrolase-like protein // --- // 8	AT2G02290	NM_126287	0.0260212	0.86061	0.866165	0.545765	0.0448796	1.53837
13390930	AT2G02630	NM_126318 // AT2G02630 // cysteine/histidine-rich C1 domain-containing protein // --- /	AT2G02630	NM_126318	0.00926823	0.00174721	0.0422051	0.0933632	0.00599715	-1.54903
13391090	AT2G03140	NM_126365 // AT2G03140 // alpha/beta-hydrolases-like protein // --- // 814843 /// NM_00	AT2G03140	NM_126365	0.137195	0.101417	0.0178165	0.0484366	0.0238545	1.57463
13392191	AT2G07340	NM_126703 // PFD1 // prefoldin 1 // --- // 815304 /// NM_180659 // PFD1 // prefoldin 1	PFD1	NM_126703	0.0693384	0.0187166	0.139813	0.016555	0.00735718	-1.56652
13392214	AT2G07673	NM_126730 // AT2G07673 // hypothetical protein // --- // 815345 /// AT2G07673.1 // AT2G	AT2G07673	NM_126730	0.0647257	0.0202915	0.600155	0.125075	0.0273032	1.56249
13392216	AT2G07745	---		---	0.0177905	0.904991	0.729484	0.262408	0.0188366	1.93886
13392218	AT2G07674	NM_126731 // AT2G07674 // hypothetical protein // --- // 815346 /// AT2G07674.1 // AT2G	AT2G07674	NM_126731	0.0611352	0.0913834	0.22028	0.0202708	0.00776979	1.75759
13392224	AT2G07676	NM_126733 // AT2G07676 // hypothetical protein // --- // 815350 /// AT2G07676.1 // AT2G	AT2G07676	NM_126733	0.0462788	0.162944	0.0516527	0.042919	0.0106215	1.84338
13392235	AT2G07669	NM_001036266 // AT2G07669 // hypothetical protein // --- // 3768221 /// AT2G07669.1 //	AT2G07669	NM_001036266	0.0272771	0.0217348	0.00597368	0.0175005	0.00427897	2.19136
13392251	AT2G07689	NM_147274 // AT2G07689 // NADH-Ubiquinone/plastoquinone (complex I) protein // --- // 8	AT2G07689	NM_147274	0.0678268	0.0273367	0.00526021	0.005772	0.00358651	1.71634
13392255	AT2G07785	NM_201711 // AT2G07785 // NADH dehydrogenase I subunit 1 // --- // 2745467 /// AT2G0778	AT2G07785	NM_201711	0.0478827	0.000970201	0.679309	0.0239591	0.00742744	1.86595
13392259	AT2G07798	NM_001161031 // AT2G07798 // hypothetical protein // --- // 7922541 /// AT2G07798.1 //	AT2G07798	NM_001161031	0.0227484	0.0025492	0.0994165	0.0362824	0.00603248	2.36286
13392286	AT2G07701	NM_126748 // AT2G07701 // hypothetical protein // --- // 815376 /// AT2G07701.1 // nad1	AT2G07701	NM_126748	0.0473266	0.000178081	0.0138201	0.0145694	0.00533552	2.04114
13392288	AT2G07702	NM_126769 // AT2G07702 // hypothetical protein // --- // 815377 /// AT2G07702.1 // nad1	AT2G07702	NM_126769	0.0437741	0.000147593	0.0332208	0.0289599	0.00793445	1.66102
13392290	AT2G07705	NM_126749 // AT2G07705 // hypothetical protein // --- // 815380 /// AT2G07705.1 // AT2G	AT2G07705	NM_126749	0.150488	0.0158396	0.0689989	0.12552	0.0495009	1.6265
13392304	AT2G07713	NM_126753 // AT2G07713 // hypothetical protein // --- // 815387 /// AT2G07713.1 // Arth	AT2G07713	NM_126753	0.0621262	0.00177322	0.00373289	0.016582	0.00687482	1.69402
13392306	AT2G07715	NM_126755 // AT2G07715 // 60S ribosomal protein L2 // --- // 815389 /// AT2G07715.1 //	AT2G07715	NM_126755	0.0542665	0.00135048	0.126549	0.0124861	0.00524509	1.57688
13392342	AT2G07787	NM_201712 // AT2G07787 // hypothetical protein // --- // 2745469 /// AT2G07787.1 // AT2	AT2G07787	NM_201712	0.016416	7.4681e-05	0.0547129	0.0211655	0.00351969	1.74082
13392347	AT2G07775	NM_147275 // AT2G07775 // hypothetical protein // --- // 815410 /// AT2G07775.1 // AT2G	AT2G07775	NM_147275	0.0284859	0.0138871	0.00756113	0.0164005	0.00421792	1.75357
13392424	AT2G07981	NM_179610 // AT2G07981 // hypothetical protein // --- // 815426 /// AT2G07981.1 // AT2G	AT2G07981	NM_179610	0.136679	0.207995	0.399265	0.0584061	0.0270642	1.5333
13393055	AT2G14920	NM_127056 // ST4A // sulfotransferase 4A // --- // 815981 /// AT2G14920.1 // ST4A // su	ST4A	NM_127056	0.0761925	0.899508	0.762413	0.188641	0.0409986	-1.82429
13393244	AT2G15630	NM_127124 // AT2G15630 // pentatricopeptide repeat-containing protein // --- // 816056	AT2G15630	NM_127124	0.00184737	0.0220422	0.548136	0.574401	0.00630145	1.50871
13393269	AT2G15830	NM_127145 // AT2G15830 // hypothetical protein // --- // 816079 /// AT2G15830.1 // AT2G	AT2G15830	NM_127145	0.0547837	0.0130958	0.413377	0.269609	0.0424682	-1.76458
13393403	AT2G16630	NM_127215 // AT2G16630 // pollen Ole e 1 allergen and extensin family protein // --- //	AT2G16630	NM_127215	7.30723e-05	5.99154e-07	0.751083	0.00687041	6.03772e-05	2.17676
13393421	AT2G16740	NM_127226 // UBC29 // ubiquitin-conjugating enzyme E2 29 // --- // 816175 /// AT2G16740	UBC29	NM_127226	0.016805	0.370738	0.123709	0.68641	0.0406936	-1.7677
13394849	AT2G20030	NM_127561 // AT2G20030 // putative RING-H2 finger protein ATL12 // --- // 816522 /// AT	AT2G20030	NM_127561	0.494618	0.000496529	0.844047	0.0319217	0.0475657	-1.63392
13395757	AT2G22110	---		---	0.0043616	0.0315644	0.0737154	0.00350269	0.000554972	-1.6371
13395774	AT2G22122	NM_201779 // AT2G22122 // hypothetical protein // --- // 2745552 /// AT2G22122.1 // AT2	AT2G22122	NM_201779	0.0189704	1.02107e-07	0.120506	0.0432641	0.00599043	-1.98764
13396020	AT2G22720	NM_201784 // AT2G22720 // SPT2 chromatin protein // --- // 816802 /// NM_127837 // AT2G	AT2G22720	NM_201784	0.0788994	0.0376659	0.500795	0.0201647	0.00910717	1.73436
13396296	AT2G23300	NM_127894 // AT2G23300 // Leucine-rich repeat protein kinase family protein // --- // 8	AT2G23300	NM_127894	0.265415	0.328023	0.177204	0.0325663	0.0291159	1.77711
13396912	AT2G25210	NM_128078 // AT2G25210 // 60S ribosomal protein L39-1 // --- // 817059 /// AT2G25210.1	AT2G25210	NM_128078	0.0908412	0.0116062	0.0694965	0.0685189	0.0227655	-1.52484
13398091	AT2G28160	NM_179783 // FRU // FER-LIKE IRON DEFICIENCY-INDUCED transcription factor // --- // 817	FRU	NM_179783	0.014661	0.0192642	0.959336	0.0321631	0.00423059	-1.68791
13398374	AT2G28720	NM_128433 // AT2G28720 // histone H2B // --- // 817421 /// AT2G28720.1 // AT2G28720 //	AT2G28720	NM_128433	0.0537879	0.0343733	0.02566	0.0483311	0.012672	-2.06599
13398432	AT2G28990	NM_128458 // AT2G28990 // putative LRR receptor-like serine/threonine-protein kinase //	AT2G28990	NM_128458	0.00403705	3.58094e-06	0.853244	0.733969	0.0146585	-1.5333
13398720	AT2G29690	NM_128523 // ASA2 // anthranilate synthase component I-2 // --- // 817519 /// AT2G29690	ASA2	NM_128523	0.0342089	0.018127	0.0137797	0.023796	0.00598378	1.70605
13398916	AT2G30180	---		---	0.0627875	0.304196	0.176551	0.174721	0.0338778	-2.22284
13398918	AT2G30190	---		---	0.0627875	0.304196	0.176551	0.174721	0.0338778	-2.22284
13399211	AT2G31081	NM_179826 // CLE4 // protein CLAVATA3/ESR-related 4 // --- // 817661 /// AT2G31081.1 //	CLE4	NM_179826	0.00191039	9.23564e-07	0.445206	0.0628088	0.00161111	-1.52261
13399215	AT2G31082	NM_179827 // CLE7 // protein CLAVATA3/ESR-related 7 // --- // 817662 /// AT2G31082.1 //	CLE7	NM_179827	0.00931475	0.0588361	0.866055	0.446257	0.0177542	-1.60099
13399313	AT2G31340	NM_128691 // emb1381 // embryo defective 1381 protein // --- // 817692 /// AT2G31340.1	emb1381	NM_128691	0.0017622	0.0030708	0.708487	0.0415111	0.00122136	1.6415
13400372	AT2G33680	NM_128926 // AT2G33680 // pentatricopeptide repeat-containing protein // --- // 817933	AT2G33680	NM_128926	0.0054684	0.516113	0.033752	0.0168152	0.00155388	1.52609
13400438	AT2G33920	NM_105549 // NUDX1 // nudix hydrolase 1 // --- // 843207 /// AT1G68760.1 // NUDX1 // nu	NUDX1	NM_105549	0.119429	0.836796	0.0801034	0.108183	0.0377807	-1.51846
13400442	AT2G33960	NM_105549 // NUDX1 // nudix hydrolase 1 // --- // 843207 /// AT1G68760.1 // NUDX1 // nu	NUDX1	NM_105549	0.119429	0.836796	0.0801034	0.108183	0.0377807	-1.51846
13400589	AT2G34330	NM_128985 // AT2G34330 // hypothetical protein // --- // 817995 /// AT2G34330.1 // AT2G	AT2G34330	NM_128985	0.00321522	0.0246018	0.00222171	0.00669366	0.000670826	-1.58435
13400981	AT2G35230	NM_129075 // IKU1 // VQ motif-containing protein // --- // 818090 /// AT2G35230.1 // IK	IKU1	NM_129075	0.138363	0.0996118	0.104081	0.0447367	0.0227203	1.56421
13401415	AT2G36150	---		---	0.0491006	0.845996	0.890694	0.0582357	0.0134942	-1.63187
13401542	AT2G36390	NM_129196 // SBE2.1 // 1,4-alpha-glucan branching enzyme // --- // 818212 /// AT2G36390	SBE2.1	NM_129196	0.145725	0.686282	0.33918	0.109053	0.0437728	1.62992
13401851	AT2G37180	NM_129274 // RD28 // aquaporin PIP2-3 // --- // 818294 /// AT2G37180.1 // RD28 // aquap	RD28	NM_129274	0.271276	2.37133e-05	0.233887	0.0437249	0.0364156	-1.67742
13401971	AT2G37440	NM_129299 // AT2G37440 // endonuclease/exonuclease/phosphatase domain-containing protei	AT2G37440	NM_129299	0.0186493	1.33892e-05	0.406527	0.0353279	0.00522501	-1.56374
13401988	AT2G37470	NM_129302 // AT2G37470 // histone H2B // --- // 818324 /// AT2G37470.1 // AT2G37470 //	AT2G37470	NM_129302	0.0194251	0.00976015	0.0627425	0.0332474	0.0051649	-2.01283
13402383	AT2G38470	NM_129404 // WRKY33 // putative WRKY transcription factor 33 // --- // 818429 /// AT2G3	WRKY33	NM_129404	0.0417598	0.00622255	0.754133	0.0202387	0.00610995	1.60392
13402751	AT2G39420	NM_129500 // AT2G39420 // alpha/beta-hydrolase domain-containing protein // --- // 8185	AT2G39420	NM_129500	0.00158838	0.165679	0.157242	0.218149	0.00285597	-1.75649
13402788	AT2G39520	NM_129510 // AT2G39520 // hypothetical protein // --- // 818537 /// AT2G39520.1 // AT2G	AT2G39520	NM_129510	0.12087	0.0892829	0.374625	0.0471144	0.0214414	-1.72473
13402808	AT2G39570	NM_129515 // AT2G39570 // ACT domain-containing protein // --- // 818542 /// AT2G39570.	AT2G39570	NM_129515	0.0491059	0.000266226	0.578771	0.127023	0.0228266	1.50491
13402865	AT2G39705	NM_129527 // RTFL8 // protein rotundifolia like 8 // --- // 818554 /// AT2G39705.1 // R	RTFL8	NM_129527	0.0659109	0.0106726	0.263682	0.113388	0.0258233	-1.81938
13403550	AT2G41070	NM_201926 // EEL // abscisic acid-insensitive 5-like protein 3 // --- // 818706 /// AT2	EEL	NM_201926	0.0144604	0.269532	0.612984	0.118605	0.00945677	1.51043
13403683	AT2G41310	NM_129695 // RR3 // two-component response regulator ARR8 // --- // 818730 /// AT2G4131	RR3	NM_129695	5.29413e-05	2.46602e-05	0.204641	0.0217657	7.58303e-05	-1.98033
13403967	AT2G42060	NM_129769 // AT2G42060 // cysteine/histidine-rich C1 domain-containing protein // --- /	AT2G42060	NM_129769	0.000695627	0.000317173	0.0254195	0.0196115	0.000445992	-1.94996
13404370	AT2G43137	---		---	0.104576	0.348823	0.0254079	0.114035	0.0357093	-1.97282
13404372	AT2G43138	---		---	0.0139555	0.580431	0.0535429	0.0816992	0.00727714	-2.16914
13404374	AT2G43139	---		---	0.013299	0.273195	0.0554353	0.0508331	0.0052523	-2.19355
13404376	AT2G43141	---		---	0.0390907	0.620422	0.125276	0.0297059	0.00750477	-2.30964
13404958	AT2G44500	NM_201959 // AT2G44500 // axi 1 protein-like protein // --- // 819057 /// AT2G44500.2 /	AT2G44500	NM_201959	0.00459791	0.0385635	0.117006	0.00495802	0.000698441	1.62732
13405366	AT2G45403	NM_180103 // AT2G45403 // hypothetical protein // --- // 819147 /// AT2G45403.1 // AT2G	AT2G45403	NM_180103	0.11039	0.124267	0.213509	0.0606443	0.0239413	1.55362
13405660	AT2G46170	NM_130179 // AT2G46170 // reticulon-like protein B5 // --- // 819224 /// AT2G46170.1 //	AT2G46170	NM_130179	0.000985434	9.01649e-06	0.340748	0.000117207	3.51497e-05	-1.51178
13406068	AT2G47170	NM_130285 // ARF1A1C // ADP-ribosylation factor 1 // --- // 819330 /// AT2G47170.1 // A	ARF1A1C	NM_130285	0.00875493	0.0254177	0.0067787	0.0101332	0.00154387	-1.58625
13406369	AT2G47620	NM_180145 // SWI3A // SWI/SNF complex subunit SWI3A // --- // 819375 /// AT2G47620.1 //	SWI3A	NM_180145	0.00198068	0.000399136	0.00742057	0.00317169	0.000334704	1.64804
13406445	AT2G47850	NM_130352 // AT2G47850 // zinc finger CCCH domain-containing protein 32 // --- // 81939	AT2G47850	NM_130352	0.0922836	0.0606753	0.246954	0.0488185	0.0182772	1.50916
13406621	AT2G48140	NM_130381 // EDA4 // xylogen like protein 6 // --- // 819426 /// NM_001202850 // EDA4 /	EDA4	NM_130381	0.159735	0.0897796	0.0765874	0.0259118	0.0172345	1.59444
13406747	AT2G01310	NM_126192 // AT2G01310 // hypothetical protein // --- // 814659 /// AT2G01310.1 // AT2G	AT2G01310	NM_126192	0.158127	0.066105	0.527984	0.111191	0.0470653	1.53767
13407149	AT2G02300	NM_126288 // PP2-B5 // F-box protein PP2-B5 // --- // 814761 /// AT2G02300.1 // PP2-B5	PP2-B5	NM_126288	0.125559	0.000676264	0.119038	0.0343204	0.017724	-1.5044
13407154	AT2G02310	NM_126289 // PP2-B6 // putative F-box protein PP2-B6 // --- // 814762 /// AT2G02310.1 /	PP2-B6	NM_126289	0.0613155	0.0135476	0.704959	0.205911	0.0375519	-1.99995
13407858	AT2G04800	NM_001036244 // AT2G04800 // hypothetical protein // --- // 815024 /// AT2G04800.2 // A	AT2G04800	NM_001036244	0.0139564	0.000109224	0.00495763	0.0188569	0.00296763	-1.70435
13407931	AT2G05120	NM_126541 // AT2G05120 // nucleoporin, Nup133/Nup155-like protein // --- // 815060 ///	AT2G05120	NM_126541	0.0934011	0.178314	0.104466	0.083344	0.0265395	1.50209
13408010	AT2G05632	NM_001124806 // AT2G05632 // hypothetical protein // --- // 6240607 /// AT2G05632.1 //	AT2G05632	NM_001124806	0.172772	0.128454	0.0561573	0.0724114	0.0371177	-1.54957
13408285	AT2G07742	NM_201706 // AT2G07771 // putative cytochrome c biosynthesis ccmC-like mitochondrial pr	AT2G07771	NM_201706	0.0279675	0.19704	0.898099	0.00263045	0.00129156	1.71135
13408289	AT2G07773	NM_201707 // AT2G07773 // hypothetical protein // --- // 819509 /// AT2G07773.1 // AT2G	AT2G07773	NM_201707	0.0350226	0.252503	0.50225	0.0113253	0.00377658	1.97691
13408291	AT2G07776	NM_201708 // AT2G07776 // hypothetical protein // --- // 815417 /// AT2G07776.2 // Arth	AT2G07776	NM_201708	0.288283	0.00523767	0.0602671	0.0262358	0.0266093	1.58144
13408294	AT2G07777	NM_201709 // AT2G07777 // ATP synthase 9 // --- // 2745461 /// AT2G07777.1 // AT2G07777	AT2G07777	NM_201709	0.178242	0.0238187	0.652217	0.0550535	0.0313649	1.64032
13408299	AT2G07779	NM_201710 // AT2G07779 // hypothetical protein // --- // 2745462 /// AT2G07779.1 // AT2	AT2G07779	NM_201710	0.234767	0.00470185	0.148539	0.0223722	0.0204198	1.60128
13408304	AT2G07684	NM_001124813 // AT2G07684 // hypothetical protein // --- // 6240408 /// AT2G07684.1 //	AT2G07684	NM_001124813	0.033709	0.000222799	0.00478338	0.00254981	0.00139989	1.59339
13408322	AT2G07755	---		---	0.179485	0.0267043	0.00931388	0.0619351	0.0342146	1.65368
13408365	AT2G07721	NM_126758 // AT2G07721 // hypothetical protein // --- // 815394 /// AT2G07721.1 // AT2G	AT2G07721	NM_126758	0.0189204	2.37759e-06	0.034604	0.0387829	0.00558745	1.7057
13408374	AT2G07756	---		---	0.196141	0.00124482	0.917765	0.0158761	0.0141274	1.51085
13408378	AT2G07820	NM_001124815 // AT2G07820 // hypothetical protein // --- // 6241253 /// AT2G07820.1 //	AT2G07820	NM_001124815	0.0316137	0.10112	0.348993	0.272248	0.0290654	1.5367
13408380	AT2G07732	NM_001161033 // AT2G07732 // ribulose-bisphosphate carboxylase // --- // 3768663 /// AT	AT2G07732	NM_001161033	0.439843	0.859287	0.289128	0.00180766	0.00502829	1.63396
13408383	AT2G07734	NM_126764 // AT2G07734 // ribosomal protein S4 // --- // 815406 /// AT2G07734.1 // AT2G	AT2G07734	NM_126764	0.101878	0.00766393	0.0429877	0.0102718	0.00679255	1.59399
13408386	AT2G07825	NM_001124816 // AT2G07825 // hypothetical protein // --- // 6240956 /// AT2G07825.1 //	AT2G07825	NM_001124816	0.0155351	0.000210846	0.0406454	0.00354992	0.00113514	2.03806
13408388	AT2G07830	NM_001124817 // AT2G07830 // hypothetical protein // --- // 6241072 /// AT2G07830.1 //	AT2G07830	NM_001124817	0.0495722	0.00145772	0.03397	0.0201466	0.00678168	2.03038
13408470	AT2G10606	---		---	0.0416415	0.127112	0.224286	0.361593	0.0440885	-1.69877
13408764	AT2G14100	NM_126982 // CYP705A13 // cytochrome P450, family 705, subfamily A, polypeptide 13 // -	CYP705A13	NM_126982	0.00459498	0.000386853	0.142999	0.0417416	0.00232688	-1.6049
13409116	AT2G15880	NM_127148 // AT2G15880 // Pollen-specific leucine-rich repeat extensin-like protein 3 /	AT2G15880	NM_127148	0.0157846	0.00688391	0.872605	0.0591067	0.00645122	2.27054
13409618	AT2G17340	NM_127289 // AT2G17340 // hypothetical protein // --- // 816241 /// AT2G17340.1 // AT2G	AT2G17340	NM_127289	0.00173659	0.133751	0.189558	0.231944	0.0031717	-1.51665
13409832	AT2G17870	NM_127341 // CSP3 // cold shock domain protein 3 // --- // 816297 /// AT2G17870.1 // CS	CSP3	NM_127341	0.0427504	0.00270642	0.256711	0.0216482	0.00647568	-1.57551
13409853	AT2G17900	NM_179638 // SDG37 // histone-lysine N-methyltransferase ASHR1 // --- // 816300 /// AT2	SDG37	NM_179638	0.0607053	0.762389	0.29321	0.0116408	0.00536354	1.61553
13409945	AT2G18140	NM_127371 // AT2G18140 // peroxidase 14 // --- // 816327 /// AT2G18140.1 // AT2G18140 /	AT2G18140	NM_127371	0.282804	0.377103	0.975472	0.0579806	0.0458513	-2.04407
13410378	AT2G19470	NM_127505 // ckl5 // casein kinase I-like 5 // --- // 816466 /// AT2G19470.1 // ckl5 //	ckl5	NM_127505	0.189347	0.0041709	0.600203	0.0856167	0.0446181	1.53058
13410499	AT2G19800	NM_127538 // MIOX2 // inositol oxygenase // --- // 816499 /// AT2G19800.1 // MIOX2 // i	MIOX2	NM_127538	0.000432588	4.94181e-05	0.0635839	0.468744	0.00166254	1.73193
13410581	AT2G19930	NM_127551 // AT2G19930 // RNA-dependent RNA polymerase-like protein // --- // 816512 //	AT2G19930	NM_127551	0.211689	0.494304	0.573942	0.0787792	0.0456883	1.64127
13411030	AT2G20670	NM_127631 // AT2G20670 // hypothetical protein // --- // 816595 /// AT2G20670.1 // AT2G	AT2G20670	NM_127631	0.00754118	0.256803	0.0869767	0.0858074	0.00494853	1.82512
13411045	AT2G20721	---		---	0.0335827	0.0310068	0.0322324	0.0297445	0.00681955	-1.57795
13411180	AT2G20980	NM_127667 // MCM10 // minichromosome maintenance protein 10 // --- // 816632 /// AT2G20	MCM10	NM_127667	0.0145025	0.959897	0.0759413	0.0361587	0.00451199	1.90946
13411199	AT2G21060	NM_127676 // GRP2B // glycine-rich protein 2B // --- // 816641 /// AT2G21060.1 // GRP2B	GRP2B	NM_127676	2.76671e-05	0.00972524	0.853088	0.00625375	2.94452e-05	-6.02633
13411260	AT2G21210	NM_127693 // AT2G21210 // SAUR-like auxin-responsive protein // --- // 816658 /// AT2G2	AT2G21210	NM_127693	0.00714522	0.000343897	0.584296	0.0107657	0.00141631	-1.94446
13411454	AT2G21670	AK221799 // AT5G60280 // concanavalin A-like lectin kinase-like protein // --- // 83615	AT5G60280	AK221799	0.00670546	0.949459	0.256421	0.0416317	0.00297864	-2.32008
13411578	AT2G22160	NM_127784 // AT2G22160 // putative cysteine proteinase // --- // 816750 /// AT2G22160.1	AT2G22160	NM_127784	0.0211354	0.887212	0.313427	0.0139179	0.00317408	-1.65018
13411679	AT2G22470	NM_127812 // AGP2 // arabinogalactan protein 2 // --- // 816779 /// AT2G22470.1 // AGP2	AGP2	NM_127812	0.0380651	4.77791e-05	0.43196	0.00630175	0.00271534	-1.6356
13411685	AT2G22490	NM_127815 // CYCD2;1 // cyclin-D2-1 // --- // 816782 /// NM_001202647 // CYCD2;1 // cyc	CYCD2;1	NM_127815	0.0140098	0.000347166	0.681537	0.00185862	0.000714013	1.58494
13411702	AT2G22530	NM_127819 // AT2G22530 // ethanolaminephosphotransferase // --- // 816786 /// AT2G22530	AT2G22530	NM_127819	0.0597262	0.814815	0.49025	0.0810601	0.019191	1.67001
13411749	AT2G22650	NM_179696 // AT2G22650 // FAD-dependent oxidoreductase-like protein // --- // 816796 //	AT2G22650	NM_179696	0.000869285	0.252188	0.821386	0.132795	0.00136914	1.62811
13412704	AT2G25240	NM_128081 // AT2G25240 // serpin-Z10 // --- // 817062 /// AT2G25240.1 // AT2G25240 // s	AT2G25240	NM_128081	0.0501148	0.401594	0.500379	0.330072	0.0467055	-1.65961
13412845	AT2G25610	NM_128119 // AT2G25610 // V-type H+-transporting ATPase 21kDa proteolipid subunit // --	AT2G25610	NM_128119	0.0556069	0.160965	0.528	0.0692078	0.0164445	-1.59655
13412890	AT2G25680	NM_128127 // MOT1 // molybdate transporter 1 // --- // 817109 /// AT2G25680.1 // MOT1 /	MOT1	NM_128127	0.0398469	8.25839e-07	0.315349	0.0624455	0.0123034	-1.51957
13413099	AT2G26090	AK221799 // AT5G60280 // concanavalin A-like lectin kinase-like protein // --- // 83615	AT5G60280	AK221799	0.00670546	0.949459	0.256421	0.0416317	0.00297864	-2.32008
13413149	AT2G26250	NM_128182 // KCS10 // 3-ketoacyl-CoA synthase 10 // --- // 817165 /// AT2G26250.1 // KC	KCS10	NM_128182	0.0633451	0.347328	0.0206536	0.0656072	0.0173154	1.64362
13413641	AT2G27140	NM_128272 // AT2G27140 // heat shock family protein // --- // 817256 /// AT2G27140.1 //	AT2G27140	NM_128272	0.058838	0.598013	0.0434171	0.206704	0.0365881	-1.61591
13414031	AT2G28010	NM_128360 // AT2G28010 // aspartyl protease-like protein // --- // 817345 /// AT2G28010	AT2G28010	NM_128360	0.196434	0.328574	0.116282	0.0160515	0.0142514	-1.67127
13414140	AT2G28450	NM_001202694 // AT2G28450 // zinc finger CCCH domain-containing protein 24 // --- // 81	AT2G28450	NM_001202694	0.0833034	0.676024	0.0169012	0.0324164	0.0129589	1.70562
13414157	AT2G28470	NM_179790 // BGAL8 // beta-galactosidase 8 // --- // 817395 /// AT2G28470.1 // BGAL8 //	BGAL8	NM_179790	0.412687	0.00743224	0.358021	0.00499114	0.0104628	1.59255
13414664	AT2G29830	NM_128537 // AT2G29830 // F-box/kelch-repeat protein // --- // 817533 /// AT2G29830.1 /	AT2G29830	NM_128537	0.000837826	0.0035971	0.00331875	0.000266343	5.27176e-05	-1.63971
13414718	AT2G29995	NM_128554 // AT2G29995 // Tyrosine-sulfated glycopeptide 3 // --- // 817550 /// AT2G299	AT2G29995	NM_128554	0.0242769	0.15651	0.295646	0.0116327	0.0030844	-1.90183
13414923	AT2G30450	---		---	0.0627875	0.304196	0.176551	0.174721	0.0338778	-2.22284
13415322	AT2G31230	NM_179831 // ERF15 // ethylene-responsive transcription factor 15 // --- // 817680 ///	ERF15	NM_179831	0.0109986	0.667408	0.902722	0.994975	0.0454635	-1.75404
13416179	AT2G33110	NM_179870 // VAMP723 // vesicle-associated membrane protein 723 // --- // 817873 /// AT	VAMP723	NM_179870	0.0689755	7.39051e-06	0.0121635	0.0230702	0.00913892	-1.53461
13416317	AT2G33340	NM_179875 // MAC3B // Pre-mRNA-processing factor 19-2 // --- // 817897 /// NM_001036394	MAC3B	NM_179875	0.0422828	0.108692	0.200433	0.0234871	0.00677882	1.50577
13416700	AT2G34180	NM_128969 // CIPK13 // CBL-interacting serine/threonine-protein kinase 13 // --- // 817	CIPK13	NM_128969	0.036796	7.85907e-06	0.276167	0.0868937	0.0145084	1.84544
13417199	AT2G35382	---		---	0.071677	0.653317	0.125576	0.0501005	0.0156982	-1.93093
13417201	AT2G35384	---		---	0.0211684	0.321425	0.310161	0.0592078	0.00783423	-3.00288
13417367	AT2G35742	---		---	0.174358	0.0017745	0.0866858	0.0648614	0.0346013	-1.60889
13417369	AT2G35744	---		---	0.0734406	0.373198	0.096136	0.161967	0.0357823	-1.59016
13418341	AT2G37925	NM_179958 // COPT4 // copper transporter 4 // --- // 818369 /// AT2G37925.1 // COPT4 //	COPT4	NM_179958	0.042111	0.0358345	0.103918	0.323186	0.0406206	-1.72516
13418421	AT2G38060	NM_129362 // PHT4;2 // putative anion transporter 3 // --- // 818384 /// AT2G38060.1 //	PHT4;2	NM_129362	1.3841e-05	0.338004	0.876591	0.450642	8.30707e-05	3.86122
13419057	AT2G39530	NM_129511 // AT2G39530 // UPF0497 membrane protein // --- // 818538 /// AT2G39530.1 //	AT2G39530	NM_129511	0.0178205	0.00473358	0.591386	0.0365146	0.0051799	-1.6086
13419142	AT2G39800	NM_129539 // P5CS1 // Gamma-glutamyl phosphate reductase // --- // 818566 /// AT2G39800	P5CS1	NM_129539	0.376761	0.00234388	0.163719	0.0337581	0.0392796	1.55532
13419256	AT2G40000	NM_129558 // HSPRO2 // HS1 PRO-1 2-like protein // --- // 818588 /// AT2G40000.1 // HSP	HSPRO2	NM_129558	0.0185509	0.0963684	0.294394	0.0638243	0.00753016	2.13176
13419578	AT2G40815	NM_001161094 // AT2G40815 // Calcium-dependent lipid-binding (CaLB domain) family prote	AT2G40815	NM_001161094	0.067923	0.493492	0.277408	0.0219058	0.00874415	1.56929
13419754	AT2G41240	NM_180018 // BHLH100 // transcription factor bHLH100 // --- // 818723 /// NM_129689 //	BHLH100	NM_180018	0.536569	0.305307	0.221425	0.0123762	0.0256624	-2.22438
13420581	AT2G42840	NM_129845 // PDF1 // protodermal factor 1 // --- // 818884 /// AT2G42840.1 // PDF1 // p	PDF1	NM_129845	0.277901	0.590852	0.187297	0.0422084	0.0361834	1.60046
13420985	AT2G43900	NM_129952 // AT2G43900 // Endonuclease/exonuclease/phosphatase family protein // --- //	AT2G43900	NM_129952	0.0389295	0.36779	0.2031	0.0142341	0.00466348	1.73715
13421733	AT2G45700	NM_130133 // AT2G45700 // sterile alpha motif (SAM) domain-containing protein // --- //	AT2G45700	NM_130133	0.000479998	0.000518547	0.0030934	0.00107684	8.38568e-05	1.55398
13421862	AT2G46040	NM_130167 // AT2G46040 // ARID/BRIGHT AND ELM2 DNA-binding domain-containing protein //	AT2G46040	NM_130167	0.0235487	0.0501501	0.38278	0.292782	0.02494	1.53493
13421990	AT2G46390	NM_130203 // AT2G46390 // hypothetical protein // --- // 819247 /// AT2G46390.1 // AT2G	AT2G46390	NM_130203	0.0334415	0.783595	0.19014	0.0286046	0.00663381	-1.58939
13422213	AT2G46940	NM_130262 // AT2G46940 // hypothetical protein // --- // 819308 /// AT2G46940.1 // AT2G	AT2G46940	NM_130262	0.0768093	0.217343	0.155126	0.0989556	0.0261098	1.53871
13422348	AT2G47150	NM_130283 // AT2G47150 // Rossmann-fold NAD(P)-binding domain-containing protein // ---	AT2G47150	NM_130283	0.0621422	0.0325724	0.728871	0.000424599	0.00054968	-1.84969
13422816	AT3G01345	NM_202475 // AT3G01345 // hypothetical protein // --- // 2745868 /// AT3G01345.1 // AT3	AT3G01345	NM_202475	0.0146328	0.191724	0.509232	0.233014	0.0150516	-25.163
13422952	AT3G01670	NM_111033 // AT3G01670 // hypothetical protein // --- // 821096 /// AT3G01670.1 // AT3G	AT3G01670	NM_111033	0.0262643	0.0128053	0.174487	0.273313	0.0255785	-2.03997
13422985	AT3G01705	NM_105549 // NUDX1 // nudix hydrolase 1 // --- // 843207 /// AT1G68760.1 // NUDX1 // nu	NUDX1	NM_105549	0.119429	0.836796	0.0801034	0.108183	0.0377807	-1.51846
13422987	AT3G01730	NM_111039 // AT3G01730 // hypothetical protein // --- // 821089 /// AT3G01730.1 // AT3G	AT3G01730	NM_111039	0.00455515	0.00016055	0.00352071	0.0119608	0.00114489	-1.64187
13423077	AT3G01950	NM_111061 // AT3G01950 // hypothetical protein // --- // 821067 /// AT3G01950.1 // AT3G	AT3G01950	NM_111061	0.0285186	0.939474	0.361002	0.0190613	0.00464133	-1.9657
13423397	AT3G02610	NM_111129 // AT3G02610 // acyl-[acyl-carrier-protein] desaturase // --- // 820709 /// A	AT3G02610	NM_111129	0.0325271	0.0132067	0.226681	0.229384	0.0261044	-1.60671
13423594	AT3G03060	NM_111176 // AT3G03060 // P-loop containing nucleoside triphosphate hydrolase-like prot	AT3G03060	NM_111176	0.0131924	1.86052e-06	0.1314	0.00475948	0.00124291	1.54666
13423668	AT3G03190	NM_111189 // GSTF11 // glutathione S-transferase // --- // 821227 /// AT3G03190.1 // GS	GSTF11	NM_111189	0.195712	0.00424373	0.56142	0.020769	0.0170236	-1.79584
13423773	AT3G03500	NM_111221 // AT3G03500 // TatD related DNase // --- // 821247 /// AT3G03500.1 // AT3G03	AT3G03500	NM_111221	0.157663	0.00574405	0.0615726	0.11426	0.0478812	-1.53505
13423808	AT3G03640	NM_111235 // BGLU25 // putative inactive beta-glucosidase 25 // --- // 821201 /// AT3G0	BGLU25	NM_111235	0.00578013	8.18902e-05	0.0633938	0.050805	0.00303229	-1.56102
13424060	AT3G04181	NM_001125097 // AT3G04181 // hypothetical protein // --- // 6240404 /// AT3G04181.1 //	AT3G04181	NM_001125097	0.0776988	0.077688	0.628276	0.211816	0.045267	-1.56286
13425030	AT3G06460	NM_111521 // AT3G06460 // GNS1/SUR4 membrane-like protein // --- // 819823 /// AT3G0646	AT3G06460	NM_111521	0.135257	0.00661912	0.983882	0.119861	0.044372	-1.56372
13425070	AT3G06530	NM_001202899 // AT3G06530 // U3 small nucleolar RNA-associated protein 10 and NUC211 do	AT3G06530	NM_001202899	0.0114603	9.31648e-05	0.0218698	0.0183815	0.0025879	1.69362
13425239	AT3G06840	NM_111564 // AT3G06840 // hypothetical protein // --- // 819868 /// AT3G06840.1 // AT3G	AT3G06840	NM_111564	0.0406195	0.107292	0.885591	0.0366962	0.00881532	1.59368
13425273	AT3G06895	NM_111570 // AT3G06895 // hypothetical protein // --- // 819875 /// AT3G06895.1 // AT3G	AT3G06895	NM_111570	0.015611	0.0352849	0.551033	0.0599227	0.00645927	-2.53045
13425334	AT3G07070	NM_111587 // AT3G07070 // protein kinase domain-containing protein // --- // 819893 ///	AT3G07070	NM_111587	0.0171857	0.000437223	0.0877535	0.219105	0.0161416	-1.72182
13425426	AT3G07400	NM_111619 // AT3G07400 // lipase class 3 family protein // --- // 819928 /// AT3G07400.	AT3G07400	NM_111619	0.0670826	0.581946	0.0315326	0.00517263	0.00330867	1.50791
13425832	AT3G08710	NM_111705 // TH9 // thioredoxin H9 // --- // 820018 /// AT3G08710.1 // TH9 // thioredox	TH9	NM_111705	0.0571257	0.0790898	0.351112	0.01659	0.00652594	-1.62494
13426644	AT3G10860	NM_111923 // AT3G10860 // Cytochrome b-c1 complex, subunit 8 protein // --- // 820256 /	AT3G10860	NM_111923	0.0516976	0.317194	0.0771891	0.146931	0.0261752	-1.55925
13427420	AT3G12980	NM_112135 // HAC5 // histone acetyltransferase HAC5 // --- // 820484 /// AT3G12980.1 //	HAC5	NM_112135	0.0232534	0.901857	0.0128522	0.00193798	0.000958163	1.57551
13427522	AT3G13223	AK221799 // AT5G60280 // concanavalin A-like lectin kinase-like protein // --- // 83615	AT5G60280	AK221799	0.00670546	0.949459	0.256421	0.0416317	0.00297864	-2.32008
13427647	AT3G13435	NM_180246 // AT3G13435 // hypothetical protein // --- // 820544 /// AT3G13435.1 // AT3G	AT3G13435	NM_180246	0.0180086	0.000199953	0.172842	0.26939	0.0193709	-1.54516
13427655	AT3G13440	NM_112189 // AT3G13440 // S-adenosyl-L-methionine-dependent methyltransferase-like prot	AT3G13440	NM_112189	0.025323	0.00552537	0.0505582	0.0255384	0.00518144	1.50347
13428060	AT3G14340	NM_112292 // AT3G14340 // hypothetical protein // --- // 820654 /// AT3G14340.1 // AT3G	AT3G14340	NM_112292	0.0384674	0.0366551	0.514183	0.00755165	0.00307342	-2.64868
13428110	AT3G14431	NM_001125152 // AT3G14431 // hypothetical protein // --- // 6240352 /// AT3G14431.1 //	AT3G14431	NM_001125152	0.124402	0.682139	0.788152	0.0181487	0.0113984	-1.56391
13428225	AT3G14670	NM_001125155 // AT3G14670 // hypothetical protein // --- // 820695 /// AT3G14670.2 // A	AT3G14670	NM_001125155	0.0651801	0.320578	0.379116	0.143112	0.0301569	-1.51048
13428398	AT3G14981	NM_001125157 // AT3G14981 // hypothetical protein // --- // 6240376 /// AT3G14981.1 //	AT3G14981	NM_001125157	0.102565	0.429612	0.452916	0.0644587	0.02373	-1.51947
13428534	AT3G15240	NM_001084689 // AT3G15240 // serine/threonine-protein kinase WNK (With No Lysine)-relat	AT3G15240	NM_001084689	0.0759885	0.0453916	0.0152642	0.00715769	0.00443819	1.65619
13429028	AT3G16260	NM_112497 // TRZ4 // tRNAse Z4 // --- // 820872 /// AT3G16260.1 // TRZ4 // tRNAse Z4 //	TRZ4	NM_112497	0.016654	0.00412155	0.914821	0.0059158	0.00162277	1.56335
13429155	AT3G16440	NM_112515 // MLP-300B // myrosinase-binding protein-like protein-300B // --- // 820892	MLP-300B	NM_112515	0.0127166	0.00710419	0.133668	0.00640163	0.00145922	-2.59152
13429328	AT3G16850	NM_112559 // AT3G16850 // glycoside hydrolase family 28 protein / polygalacturonase (pe	AT3G16850	NM_112559	0.0489877	0.000700006	0.320831	0.00787302	0.00364136	1.61644
13429406	AT3G17100	NM_180270 // AT3G17100 // transcription factor bHLH147 // --- // 820967 /// AT3G17100.2	AT3G17100	NM_180270	0.0743506	0.287668	0.969338	0.0281514	0.0109484	1.53631
13429928	AT3G18090	NM_112691 // NRPD2B // DNA-directed RNA polymerase II subunit B // --- // 821334 /// AT	NRPD2B	NM_112691	0.481166	0.216272	0.866967	0.0314767	0.0459557	1.71889
13430251	AT3G18820	NM_112768 // RAB7B // Ras-related protein Rab-7A // --- // 821415 /// AT3G18820.1 // RA	RAB7B	NM_112768	0.00840138	0.00276774	0.501275	0.0293613	0.00280976	-1.56617
13430867	AT3G20090	NM_112900 // CYP705A18 // cytochrome P450, family 705, subfamily A, polypeptide 18 // -	CYP705A18	NM_112900	0.0191662	0.578466	0.0986449	0.0482441	0.00645433	1.54122
13431171	AT3G20600	NM_112952 // NDR1 // late embryogenesis abundant hydroxyproline-rich glycoprotein // --	NDR1	NM_112952	0.113508	0.0185278	0.79999	0.0255628	0.0135486	-1.67191
13431254	AT3G20850	NM_112976 // AT3G20850 // proline-rich family protein // --- // 821633 /// AT3G20850.1	AT3G20850	NM_112976	0.331826	0.000589195	0.822018	0.000963364	0.00252625	-1.69101
13431272	AT3G20898	NM_001161158 // AT3G20898 // hypothetical protein // --- // 7922426 /// AT3G20898.1 //	AT3G20898	NM_001161158	0.0592802	0.0584703	0.0437135	0.167353	0.0315587	-1.58051
13431574	AT3G21805	---		---	0.0149839	0.309957	0.299378	0.113198	0.00940088	-1.56558
13431841	AT3G22415	NM_202624 // AT3G22415 // hypothetical protein // --- // 2745889 /// AT3G22415.1 // AT3	AT3G22415	NM_202624	0.00169136	0.00727309	0.0856897	0.00224823	0.000253266	-1.72831
13431935	AT3G22760	NM_113175 // SOL1 // Tesmin/TSO1-like CXC domain-containing protein // --- // 821847 //	SOL1	NM_113175	0.0469627	0.00149239	0.396098	0.0285883	0.00822922	1.57961
13432213	AT3G23326	---		---	0.0395831	0.876763	0.265637	0.232458	0.0302436	-1.86381
13432432	AT3G23640	NM_001125213 // HGL1 // heteroglycan glucosidase 1 // --- // 821944 /// NM_113268 // HG	HGL1	NM_001125213	0.121811	0.0014659	0.602814	0.00530479	0.00480503	1.56173
13432619	AT3G23990	NM_113304 // HSP60 // chaperonin CPN60 // --- // 821983 /// AT3G23990.1 // HSP60 // cha	HSP60	NM_113304	0.0165219	0.00274342	0.00925342	0.0566847	0.00647696	1.52046
13432748	AT3G24510	NM_113361 // AT3G24510 // defensin-like protein 259 // --- // 822044 /// AT3G24510.1 //	AT3G24510	NM_113361	0.00197895	0.440804	0.784724	0.00640576	0.000489724	-1.54906
13432761	AT3G24535	NM_148749 // AT3G24535 // hypothetical protein // --- // 822049 /// AT3G24535.1 // AT3G	AT3G24535	NM_148749	0.53746	0.445636	0.0630424	0.00986057	0.0217037	-1.5877
13433687	AT3G26747	---		---	0.0043616	0.0315644	0.0737154	0.00350269	0.000554972	-1.6371
13434483	AT3G29000	NM_113821 // AT3G29000 // putative calcium-binding protein CML30 // --- // 822540 /// A	AT3G29000	NM_113821	0.00885306	2.18805e-05	0.0228021	0.653404	0.0239814	1.642
13434526	AT3G29095	NM_105549 // NUDX1 // nudix hydrolase 1 // --- // 843207 /// AT1G68760.1 // NUDX1 // nu	NUDX1	NM_105549	0.119429	0.836796	0.0801034	0.108183	0.0377807	-1.51846
13434660	AT3G29780	NM_113904 // RALFL27 // protein ralf-like 27 // --- // 822684 /// AT3G29780.1 // RALFL2	RALFL27	NM_113904	0.0381624	0.228049	0.84123	0.134242	0.0199513	-1.69685
13434720	AT3G30260	NM_113925 // AGL79 // protein agamous-like 79 // --- // 822726 /// AT3G30260.1 // AGL79	AGL79	NM_113925	0.00837067	0.00131772	0.0441618	0.0739972	0.00485462	1.70131
13434973	AT3G42660	NM_114133 // AT3G42660 // chromosome transmission fidelity protein 4 // --- // 823286 /	AT3G42660	NM_114133	0.0742391	0.0281688	0.0623665	0.0348541	0.0126098	1.53885
13435403	AT3G44330	NM_114301 // AT3G44330 // hypothetical protein // --- // 823558 /// AT3G44330.1 // AT3G	AT3G44330	NM_114301	0.120359	0.532534	0.171836	0.0588643	0.0249022	1.72599
13435579	AT3G44765	---		---	0.366446	0.0428838	0.63066	0.00129331	0.00339877	1.69603
13435934	AT3G45920	NM_114461 // AT3G45920 // protein kinase family protein // --- // 823735 /// AT3G45920.	AT3G45920	NM_114461	0.0855151	0.619522	0.0983145	0.208733	0.0479019	1.72398
13435943	AT3G45955	---		---	0.00496837	0.0381625	0.113613	0.180146	0.00585759	-2.20757
13436043	AT3G46290	NM_114497 // HERK1 // receptor-like protein kinase HERK 1 // --- // 823774 /// AT3G4629	HERK1	NM_114497	0.0765544	0.221283	0.529049	0.109527	0.0279472	-1.60319
13436143	AT3G46500	NM_114517 // AT3G46500 // oxidoreductase, 2OG-Fe(II) oxygenase family protein // --- //	AT3G46500	NM_114517	0.0302695	0.000437964	0.820264	0.0894411	0.0129702	1.50724
13436188	AT3G46600	NM_114527 // AT3G46600 // scarecrow-like protein 30 // --- // 823813 /// AT3G46600.1 //	AT3G46600	NM_114527	0.140533	0.000528048	0.323999	0.0314658	0.0180379	1.62511
13436267	AT3G46880	NM_114555 // AT3G46880 // hypothetical protein // --- // 823841 /// AT3G46880.1 // AT3G	AT3G46880	NM_114555	0.00179592	3.25888e-06	0.991785	0.005305	0.00041758	-3.22892
13436453	AT3G47510	NM_114619 // AT3G47510 // hypothetical protein // --- // 823905 /// AT3G47510.1 // AT3G	AT3G47510	NM_114619	0.104859	0.0463845	0.0649783	0.104811	0.0337214	-1.50811
13436936	AT3G48340	NM_148860 // AT3G48340 // putative cysteine proteinase // --- // 823992 /// AT3G48340.1	AT3G48340	NM_148860	0.109417	0.00983131	0.0220731	0.116903	0.037513	-1.59575
13437538	AT3G49780	NM_114838 // PSK4 // phytosulfokine-beta // --- // 824140 /// AT3G49780.1 // PSK4 // ph	PSK4	NM_114838	0.204629	0.217916	0.55329	0.0263238	0.0207304	-1.53375
13437712	AT3G50450	NM_114905 // HR1 // RPW8-like protein 1 // --- // 824209 /// AT3G50450.1 // HR1 // RPW8	HR1	NM_114905	0.0366901	3.01896e-05	0.140326	0.083366	0.0140875	-1.66441
13437715	AT3G50460	NM_114906 // HR2 // RPW8-like protein 2 // --- // 824210 /// AT3G50460.1 // HR2 // RPW8	HR2	NM_114906	0.000812324	1.74348e-06	0.150722	0.884841	0.00623889	-1.5698
13438387	AT3G52140	NM_115073 // AT3G52140 // tetratricopeptide repeat (TPR)-containing protein // --- // 8	AT3G52140	NM_115073	0.0313041	0.0270941	0.0234845	0.0213011	0.0052757	1.52456
13438573	AT3G52565	---		---	0.0388992	0.821481	0.545887	0.0287487	0.0073253	-1.69822
13438645	AT3G52748	---		---	0.0421558	0.387221	0.44333	0.0226712	0.00661331	-1.85145
13438696	AT3G52900	NM_115150 // AT3G52900 // hypothetical protein // --- // 824456 /// AT3G52900.1 // AT3G	AT3G52900	NM_115150	0.0141244	0.00175913	0.156901	0.82154	0.0433853	-1.70234
13439121	AT3G53965	---		---	0.0627875	0.304196	0.176551	0.174721	0.0338778	-2.22284
13439644	AT3G55230	NM_115381 // AT3G55230 // disease resistance-responsive, dirigent domain-containing pro	AT3G55230	NM_115381	0.00337784	0.00700634	0.518921	0.120883	0.0034796	-1.53486
13439691	AT3G55340	NM_115392 // PHIP1 // phragmoplastin interacting protein 1 // --- // 824700 /// AT3G553	PHIP1	NM_115392	0.00130885	9.4142e-06	0.000264672	0.0163789	0.000618384	1.51749
13440239	AT3G56590	NM_115518 // AT3G56590 // hydroxyproline-rich glycoprotein family protein // --- // 824	AT3G56590	NM_115518	0.00802604	0.0173992	0.0206734	0.00280323	0.000682895	1.63662
13440324	AT3G56880	NM_115547 // AT3G56880 // VQ motif-containing protein // --- // 824855 /// AT3G56880.1	AT3G56880	NM_115547	0.00824053	1.2013e-05	0.132187	0.0501837	0.00380651	1.58741
13440433	AT3G57157	---		---	0.0613174	0.00021222	0.434592	0.0385475	0.0118936	-1.66122
13440878	AT3G58165	---		---	0.0627875	0.304196	0.176551	0.174721	0.0338778	-2.22284
13441065	AT3G58810	NM_115743 // MTPA2 // metal tolerance protein A2 // --- // 825050 /// AT3G58810.1 // MT	MTPA2	NM_115743	0.241847	0.204796	0.268539	0.0270694	0.0238589	-2.3357
13441118	AT3G59068	NM_115769 // AT3G59070 // Cytochrome b561/ferric reductase transmembrane with DOMON rel	AT3G59070	NM_115769	0.0736157	0.0351409	0.228229	0.147568	0.0335358	-1.70395
13441521	AT3G59940	NM_115857 // AT3G59940 // F-box/kelch-repeat protein SKIP20 // --- // 825164 /// AT3G59	AT3G59940	NM_115857	0.0014541	3.75385e-06	0.00885539	0.0110059	0.000538825	1.95915
13441685	AT3G60300	NM_001203211 // AT3G60300 // ubiquitin-protein ligase RNF25 // --- // 825201 /// NM_115	AT3G60300	NM_001203211	0.0962064	0.256778	0.904116	0.030021	0.0135353	1.51806
13441708	AT3G60330	NM_001203212 // HA7 // H(+)-ATPase 7 // --- // 825204 /// NM_115897 // HA7 // H(+)-ATPa	HA7	NM_001203212	0.113568	0.113053	0.343205	0.00601267	0.00502381	-1.64475
13442051	AT3G61060	NM_202741 // PP2-A13 // F-box protein PP2-A13 // --- // 825278 /// NM_115970 // PP2-A13	PP2-A13	NM_202741	0.0291	9.59672e-05	0.347408	0.0531166	0.00900746	2.40541
13442068	AT3G61105	AK221799 // AT5G60280 // concanavalin A-like lectin kinase-like protein // --- // 83615	AT5G60280	AK221799	0.00670546	0.949459	0.256421	0.0416317	0.00297864	-2.32008
13442413	AT3G61715	---		---	0.0627875	0.304196	0.176551	0.174721	0.0338778	-2.22284
13442595	AT3G62245	---		---	0.0522559	0.832059	0.190252	0.0176884	0.00643832	3.97378
13442715	AT3G62680	NM_116133 // PRP3 // proline-rich protein 3 // --- // 825442 /// AT3G62680.1 // PRP3 //	PRP3	NM_116133	0.0719668	0.00633336	0.282387	0.0622906	0.0182201	-1.84986
13442775	AT3G62920	NM_116157 // AT3G62920 // hypothetical protein // --- // 825467 /// AT3G62920.1 // AT3G	AT3G62920	NM_116157	0.265506	0.547375	0.048197	0.0313556	0.0283572	-1.55731
13443933	AT3G03130	NM_111183 // AT3G03130 // hypothetical protein // --- // 821080 /// AT3G03130.1 // AT3G	AT3G03130	NM_111183	0.0466337	0.000493487	0.929501	0.00728593	0.00336126	1.64379
13444527	AT3G04350	NM_111306 // AT3G04350 // hypothetical protein // --- // 819590 /// AT3G04350.1 // AT3G	AT3G04350	NM_111306	0.0949894	0.000257127	0.312483	0.0042778	0.00356156	1.51212
13444790	AT3G05040	NM_111376 // HST // protein HASTY // --- // 819666 /// AT3G05040.1 // HST // protein HA	HST	NM_111376	0.0843571	0.117864	0.0257863	0.0407724	0.0152406	1.60625
13445117	AT3G05690	NM_111443 // NF-YA2 // nuclear transcription factor Y subunit A-2 // --- // 819738 ///	NF-YA2	NM_111443	0.00537556	0.355246	0.676051	0.0603591	0.00319301	-1.65163
13445203	AT3G05880	NM_111462 // RCI2A // Hydrophobic protein RCI2A // --- // 819757 /// AT3G05880.1 // RCI	RCI2A	NM_111462	0.000928876	0.00289613	0.00261687	0.0474458	0.000841912	-1.5971
13445208	AT3G05890	NM_111463 // RCI2B // Hydrophobic protein RCI2B // --- // 819758 /// AT3G05890.1 // RCI	RCI2B	NM_111463	0.0138994	0.00538314	0.186315	0.152696	0.010863	-1.57669
13445263	AT3G05950	NM_111469 // AT3G05950 // germin-like protein subfamily 1 member 7 // --- // 819765 ///	AT3G05950	NM_111469	0.0411144	1.64797e-05	0.29316	0.0242715	0.00680293	-1.69645
13445533	AT3G06435	NM_202508 // AT3G06435 // hypothetical protein // --- // 2745872 /// AT3G06435.1 // AT3	AT3G06435	NM_202508	0.0757711	0.000556889	0.203109	0.0369415	0.0132861	1.51202
13445805	AT3G06850	NM_111565 // BCE2 // 2-oxoisovalerate dehydrogenase E2 component (dihydrolipoyl transac	BCE2	NM_111565	0.0113506	0.00282111	0.541228	0.0379072	0.00396611	2.54038
13446149	AT3G07420	NM_111621 // NS2 // asparaginyl-tRNA synthetase, cytoplasmic 2 // --- // 819930 /// AT3	NS2	NM_111621	0.0313783	0.51962	0.896519	0.0761852	0.0119579	-1.67451
13447027	AT3G09735	NM_111808 // AT3G09735 // DNA-binding protein S1FA3 // --- // 820131 /// AT3G09735.1 //	AT3G09735	NM_111808	0.0586169	0.237239	0.0214306	0.0130116	0.0056505	-1.59623
13447573	AT3G10745	---		---	0.0166741	0.120924	0.00439539	0.243218	0.0170244	-1.79146
13447582	AT3G10810	NM_111918 // AT3G10810 // C3H4 type zinc finger protein // --- // 820250 /// AT3G10810.	AT3G10810	NM_111918	0.0738489	0.274557	0.113822	0.00357557	0.00271853	1.62817
13448355	AT3G12380	NM_001202941 // ARP5 // actin-related protein 5 // --- // 820416 /// NM_112073 // ARP5	ARP5	NM_001202941	0.115277	0.333302	0.059906	0.0381987	0.01799	1.50589
13448452	AT3G12587	NM_001125145 // AT3G12587 // Oligosaccaryltransferase // --- // 6240849 /// AT3G12587.1	AT3G12587	NM_001125145	0.0791867	0.158662	0.045833	0.012641	0.00667754	-1.9213
13448584	AT3G12820	NM_112118 // MYB10 // myb domain protein 10 // --- // 820464 /// AT3G12820.1 // MYB10 /	MYB10	NM_112118	0.064299	0.870161	0.229994	0.052	0.0149703	-2.39585
13448929	AT3G13403	NM_001035609 // AT3G13403 // defensin-like protein 302 // --- // 3768875 /// AT3G13403.	AT3G13403	NM_001035609	0.0334402	0.0038432	0.0740089	0.00994089	0.00337894	-2.74772
13448959	AT3G13460	NM_112192 // ECT2 // hypothetical protein // --- // 820548 /// NM_001035612 // ECT2 //	ECT2	NM_112192	0.0213706	0.075671	0.0102844	0.00448555	0.0015709	1.55015
13449491	AT3G14510	NM_112311 // AT3G14510 // geranylgeranyl diphosphate synthase, type II // --- // 820674	AT3G14510	NM_112311	0.0421898	0.340435	0.0200839	0.11114	0.0187767	1.66364
13449516	AT3G14550	NM_112315 // GGPS3 // geranylgeranyl diphosphate synthase 3 // --- // 820681 /// AT3G14	GGPS3	NM_112315	0.0445654	0.0999605	0.203849	0.0236027	0.00702947	-2.2109
13449581	AT3G14860	NM_112348 // AT3G14860 // NHL domain-containing protein // --- // 820715 /// NM_202586	AT3G14860	NM_112348	0.133211	0.835895	0.106946	0.0289952	0.0164429	1.63537
13449666	AT3G15130	NM_112376 // AT3G15130 // pentatricopeptide repeat-containing protein // --- // 820744	AT3G15130	NM_112376	0.0282192	0.0878776	0.327417	0.135415	0.0163213	1.52153
13449800	AT3G15480	NM_112416 // AT3G15480 // hypothetical protein // --- // 820787 /// AT3G15480.1 // AT3G	AT3G15480	NM_112416	0.00230088	0.000809823	0.00391436	0.00160307	0.000248821	-1.83634
13451091	AT3G18957	NM_001161153 // AT3G18957 // hypothetical protein // --- // 7922549 /// AT3G18957.1 //	AT3G18957	NM_001161153	0.101288	0.192589	0.633009	0.0915606	0.029958	-1.81464
13451308	AT3G19430	NM_112830 // AT3G19430 // late embryogenesis abundant protein-like protein // --- // 82	AT3G19430	NM_112830	0.0127767	0.0951662	0.0832164	0.0916083	0.00736932	-2.10295
13451823	AT3G20570	NM_112949 // ENODL9 // early nodulin-like protein 9 // --- // 821604 /// AT3G20570.1 //	ENODL9	NM_112949	0.0695832	0.218073	0.941618	0.15712	0.0337208	-1.59273
13451889	AT3G20660	NM_112957 // 4-Oct // organic cation/carnitine transporter4 // --- // 821613 /// AT3G20	4-Oct	NM_112957	0.0190416	0.804475	0.932593	0.241862	0.0186247	1.73649
13452041	AT3G21090	NM_113003 // AT3G21090 // ABC transporter G family member 15 // --- // 821661 /// AT3G2	AT3G21090	NM_113003	0.0133812	0.00270666	0.121045	0.163159	0.0110581	1.55156
13452310	AT3G21550	NM_113050 // DMP2 // hypothetical protein // --- // 821709 /// AT3G21550.1 // DMP2 // h	DMP2	NM_113050	0.0423676	0.340925	0.132094	0.270669	0.0355566	-1.71112
13452560	AT3G22235	NM_180292 // AT3G22235 // hypothetical protein // --- // 821791 /// AT3G22235.1 // AT3G	AT3G22235	NM_180292	0.154499	0.525719	0.262122	0.0327609	0.0197982	-1.51671
13452567	AT3G22240	NM_113122 // AT3G22240 // hypothetical protein // --- // 821794 /// AT3G22240.1 // AT3G	AT3G22240	NM_113122	0.0957787	0.0130727	0.150998	0.0806569	0.0264014	-1.52218
13453214	AT3G24300	NM_113336 // AMT1;3 // ammonium transporter 1;3 // --- // 822018 /// AT3G24300.1 // AMT	AMT1;3	NM_113336	0.0437465	0.0058982	0.941418	0.140433	0.0226057	-1.77503
13453415	AT3G24612	---		---	0.0547654	0.554685	0.508562	0.169219	0.030108	-1.6297
13453452	AT3G24870	NM_001203036 // AT3G24870 // Helicase/SANT-associated, DNA binding protein // --- // 82	AT3G24870	NM_001203036	0.0589934	0.928278	0.251133	0.241714	0.0411769	1.58577
13453515	AT3G25020	NM_113406 // RLP42 // receptor like protein 42 // --- // 822093 /// AT3G25020.1 // RLP4	RLP42	NM_113406	0.32749	0.786084	0.00934778	0.0282653	0.0309519	1.5206
13453788	AT3G25930	NM_113497 // AT3G25930 // universal stress protein (USP) family protein // --- // 82219	AT3G25930	NM_113497	0.0191859	0.000856424	0.0635524	0.445886	0.0301234	-1.52316
13453840	AT3G26210	NM_113528 // CYP71B23 // cytochrome P450 71B23 // --- // 822222 /// AT3G26210.1 // CYP7	CYP71B23	NM_113528	0.0181789	0.00750115	0.168173	0.0337517	0.0049975	-1.55947
13454220	AT3G27030	NM_113617 // AT3G27030 // hypothetical protein // --- // 822321 /// AT3G27030.1 // AT3G	AT3G27030	NM_113617	0.0663893	0.00157202	0.0283848	0.0132216	0.00616684	-1.55793
13454533	AT3G27630	NM_113679 // AT3G27630 // hypothetical protein // --- // 822385 /// AT3G27630.1 // AT3G	AT3G27630	NM_113679	0.138801	0.408232	0.982227	0.135647	0.049369	-1.65636
13455120	AT3G29250	NM_113849 // AT3G29250 // Rossmann-fold NAD(P)-binding domain-containing protein // ---	AT3G29250	NM_113849	0.0661799	0.0781726	0.516577	0.0456181	0.0139846	-1.64481
13455253	AT3G29763	NM_113900 // AT3G29763 // General transcription factor 2-related zinc finger protein //	AT3G29763	NM_113900	0.00110488	0.0406206	0.2364	0.219604	0.00217836	1.5384
13455353	AT3G30775	NM_113981 // ERD5 // proline dehydrogenase 1 // --- // 822833 /// AT3G30775.1 // ERD5 /	ERD5	NM_113981	0.00381855	0.0198245	0.867749	0.0693136	0.00274262	1.93698
13455781	AT3G43470	NM_114215 // AT3G43470 // zinc ion binding / nucleic acid binding protein // --- // 823	AT3G43470	NM_114215	0.00944044	0.0505948	0.936087	0.10074	0.00636691	-1.50788
13455794	AT3G43574	NM_001125291 // AT3G43574 // hypothetical protein // --- // 6240370 /// AT3G43574.1 //	AT3G43574	NM_001125291	0.00656936	0.20897	0.628542	0.173857	0.00698949	-1.84143
13456126	AT3G44735	NM_001203082 // PSK3 // phytosulfokine-beta // --- // 823603 /// AT3G44735.2 // PSK3 //	PSK3	NM_001203082	0.0358558	0.0173251	0.591601	0.0100476	0.0035464	-1.6811
13456158	AT3G44840	NM_114353 // AT3G44840 // S-adenosyl-L-methionine-dependent methyltransferase-like prot	AT3G44840	NM_114353	0.146467	0.000827739	0.503073	0.122938	0.0478312	-1.78759
13456239	AT3G45130	NM_114382 // LAS1 // lanosterol synthase 1 // --- // 823649 /// AT3G45130.1 // LAS1 //	LAS1	NM_114382	0.0528605	0.000864726	0.51035	0.0951414	0.0196921	1.73984
13456257	AT3G45160	NM_114385 // AT3G45160 // Putative membrane lipoprotein // --- // 823652 /// AT3G45160.	AT3G45160	NM_114385	0.00957194	0.000153493	0.0144803	0.0630442	0.00481973	-1.70905
13456292	AT3G45240	NM_114393 // GRIK1 // calcium/calmodulin-dependent protein kinase kinase // --- // 8236	GRIK1	NM_114393	0.173861	0.0428995	0.111367	0.0581716	0.0320113	1.53217
13456406	AT3G45540	NM_114423 // AT3G45540 // RING/U-box protein with C6HC-type zinc finger // --- // 82369	AT3G45540	NM_114423	0.00218371	0.00610647	0.697569	0.00126003	0.000210879	-1.87433
13456501	AT3G45800	NM_114449 // AT3G45800 // hypothetical protein // --- // 823723 /// AT3G45800.1 // AT3G	AT3G45800	NM_114449	0.0153538	0.138037	0.342203	0.0453283	0.00537608	1.58603
13456813	AT3G46616	NM_001161194 // AT3G46616 // hypothetical protein // --- // 7922443 /// AT3G46616.1 //	AT3G46616	NM_001161194	0.103421	0.0672678	0.137633	0.12801	0.0384452	1.85178
13457365	AT3G48100	NM_114679 // RR5 // two-component response regulator ARR5 // --- // 823965 /// AT3G4810	RR5	NM_114679	0.000947337	0.0020635	0.0251178	0.0448426	0.000829555	-2.07231
13457405	AT3G48185	NM_114688 // AT3G48185 // hypothetical protein // --- // 823974 /// AT3G48185.1 // AT3G	AT3G48185	NM_114688	0.00117376	0.121988	0.000933249	0.00196105	0.000191146	-1.62258
13457466	AT3G48360	NM_114697 // BT2 // BTB and TAZ domain protein 2 // --- // 823994 /// AT3G48360.1 // BT	BT2	NM_114697	0.000573539	5.465e-09	0.340176	0.000775185	7.79774e-05	2.18598
13457709	AT3G49190	NM_114778 // AT3G49190 // O-acyltransferase (WSD1-like) family protein // --- // 824080	AT3G49190	NM_114778	0.209678	0.125925	0.536349	0.00814045	0.00921828	-1.56372
13457870	AT3G49500	NM_114810 // RDR6 // RNA-dependent RNA polymerase 6 // --- // 824112 /// AT3G49500.1 //	RDR6	NM_114810	0.100078	0.250173	0.22047	0.014452	0.00847358	1.56169
13458008	AT3G49790	NM_114839 // AT3G49790 // Carbohydrate-binding protein // --- // 824141 /// AT3G49790.1	AT3G49790	NM_114839	0.00205148	0.000110796	0.364614	0.00336511	0.000352815	1.9264
13458261	AT3G50380	NM_114898 // AT3G50380 // hypothetical protein // --- // 824202 /// AT3G50380.1 // AT3G	AT3G50380	NM_114898	0.0515364	0.488125	0.0885324	0.01867	0.0066121	1.64623
13458353	AT3G50640	NM_114924 // AT3G50640 // hypothetical protein // --- // 824227 /// AT3G50640.1 // AT3G	AT3G50640	NM_114924	0.0225672	0.00159616	0.135948	0.0215707	0.00433884	-1.94106
13459065	AT3G52285	NM_105549 // NUDX1 // nudix hydrolase 1 // --- // 843207 /// AT1G68760.1 // NUDX1 // nu	NUDX1	NM_105549	0.119429	0.836796	0.0801034	0.108183	0.0377807	-1.51846
13459560	AT3G53680	NM_115228 // AT3G53680 // Acyl-CoA N-acyltransferase with RING/FYVE/PHD-type zinc finge	AT3G53680	NM_115228	0.0867288	0.484308	0.885465	0.0982722	0.0282548	1.64764
13460001	AT3G54580	NM_115315 // AT3G54580 // Proline-rich extensin-like family protein // --- // 824623 //	AT3G54580	NM_115315	0.0480971	0.684982	0.0349938	0.363219	0.049002	-1.64656
13460103	AT3G54790	NM_115336 // AT3G54790 // U-box domain-containing protein 3 // --- // 824644 /// AT3G54	AT3G54790	NM_115336	0.132396	0.0267929	0.935209	0.0342346	0.0183459	1.50014
13460575	AT3G56020	NM_115460 // AT3G56020 // 60S ribosomal protein L41 // --- // 824768 /// AT3G56020.1 //	AT3G56020	NM_115460	0.0116385	0.00542069	0.101369	0.283468	0.0147201	-1.50606
13460707	AT3G56240	NM_115482 // CCH // copper chaperone // --- // 824790 /// AT3G56240.1 // CCH // copper	CCH	NM_115482	0.0282899	0.001799	0.283341	0.351361	0.0327423	-1.52339
13460718	AT3G56290	NM_115487 // AT3G56290 // hypothetical protein // --- // 824796 /// AT3G56290.1 // AT3G	AT3G56290	NM_115487	0.151179	0.48917	0.0580704	0.00472893	0.00506225	-1.62124
13461201	AT3G57470	NM_001203189 // AT3G57470 // insulysin // --- // 824914 /// AT3G57470.3 // AT3G57470 //	AT3G57470	NM_001203189	0.0577808	0.01493	0.113539	0.198789	0.0351089	1.72105
13461246	AT3G57520	NM_115612 // SIP2 // putative galactinol--sucrose galactosyltransferase 2 // --- // 824	SIP2	NM_115612	0.000361845	0.0745707	0.32409	0.0147409	0.00025082	2.44984
13461390	AT3G57965	NM_115659 // AT3G57970 // Emsy N Terminus and plant Tudor-like domain-containing protei	AT3G57970	NM_115659	0.4305	0.745378	0.168758	0.0377343	0.0475124	1.52343
13461555	AT3G58350	NM_115697 // RTM3 // restricted tev movement 3 // --- // 825004 /// AT3G58350.1 // RTM3	RTM3	NM_115697	0.259562	0.886502	0.289147	0.0594501	0.0436939	-1.67738
13461908	AT3G59070	NM_115769 // AT3G59070 // Cytochrome b561/ferric reductase transmembrane with DOMON rel	AT3G59070	NM_115769	0.0375675	0.0629986	0.387607	0.0255192	0.0066373	-1.85187
13462351	AT3G60075	---		---	0.00831317	0.974739	0.0965236	0.0173895	0.00205404	-1.98904
13462526	AT3G60740	NM_115938 // TTN1 // armadillo/beta-catenin-like repeat-containing protein // --- // 82	TTN1	NM_115938	0.195922	0.294026	0.222433	0.060709	0.0359579	1.60142
13462645	AT3G61010	NM_115965 // AT3G61010 // Ferritin/ribonucleotide reductase-like family protein // ---	AT3G61010	NM_115965	0.0835062	0.00896778	0.0481267	0.0423118	0.0155196	1.85012
13462927	AT3G61720	NM_116037 // AT3G61720 // Ca2+dependent plant phosphoribosyltransferase family protein	AT3G61720	NM_116037	0.0377121	0.0625728	0.117169	0.0744781	0.0133184	-1.55939
13463410	AT3G62780	NM_116143 // AT3G62780 // calcium-dependent lipid-binding domain-containing protein //	AT3G62780	NM_116143	0.0631481	0.00153383	0.755157	0.239923	0.04295	-1.54074
13463462	AT3G62900	NM_116155 // AT3G62900 // CW-type zinc-finger protein // --- // 825465 /// AT3G62900.1	AT3G62900	NM_116155	0.0165783	0.78632	0.026609	0.000465415	0.000314041	1.60815
13463520	AT3G63050	NM_116170 // AT3G63050 // hypothetical protein // --- // 825480 /// AT3G63050.1 // AT3G	AT3G63050	NM_116170	0.0200984	0.140899	0.172971	0.519407	0.03558	-1.63409
13463528	AT3G63110	NM_116176 // IPT3 // adenylate isopentenyltransferase 3 // --- // 825486 /// AT3G63110.	IPT3	NM_116176	0.0340572	8.66761e-05	0.0367639	0.01005	0.00343989	-1.64231
13463567	AT3G63180	NM_001084865 // TKL // TIC-like protein // --- // 825493 /// AT3G63180.2 // TKL // TIC-	TKL	NM_001084865	0.0820027	0.0907476	0.0423896	0.149743	0.0365338	1.71045
13463830	AT4G00080	NM_116225 // UNE11 // unfertilized embryo sac 11 protein // --- // 828192 /// AT4G00080	UNE11	NM_116225	0.0770316	0.676623	0.447635	0.0811326	0.0228267	-1.85006
13463976	AT4G00450	NM_116270 // CCT // RNA polymerase II transcription mediator // --- // 827954 /// AT4G0	CCT	NM_116270	0.00850571	0.157619	0.0807272	0.0161157	0.00199251	1.73237
13464250	AT4G01050	NM_116335 // TROL // thylakoid rhodanese-like protein // --- // 827921 /// AT4G01050.1	TROL	NM_116335	0.104487	0.168086	0.638072	0.141236	0.0415301	1.67993
13464418	AT4G01480	NM_116378 // PPa5 // pyrophosphorylase 5 // --- // 827962 /// AT4G01480.1 // PPa5 // py	PPa5	NM_116378	0.00777744	0.108762	0.211384	0.0085075	0.0012984	-1.81367
13464588	AT4G01895	NM_116420 // AT4G01895 // systemic acquired resistance (SAR) regulator protein NIMIN-1-	AT4G01895	NM_116420	0.0671322	0.375552	0.7398	0.0053401	0.00338227	2.00565
13464822	AT4G02260	NM_202772 // RSH1 // RelA-SpoT like protein RSH1 // --- // 828096 /// AT4G02260.3 // RS	RSH1	NM_202772	0.150264	0.0188693	0.069881	0.0554123	0.0278972	1.70244
13465228	AT4G03135	NM_105549 // NUDX1 // nudix hydrolase 1 // --- // 843207 /// AT1G68760.1 // NUDX1 // nu	NUDX1	NM_105549	0.119429	0.836796	0.0801034	0.108183	0.0377807	-1.51846
13465606	AT4G04350	NM_116673 // EMB2369 // leucyl-tRNA synthetase // --- // 825755 /// AT4G04350.1 // EMB2	EMB2369	NM_116673	0.0359222	0.455263	0.348934	0.0311701	0.00733456	1.5291
13466121	AT4G06583	NM_001160738 // AT4G06583 // hypothetical protein // --- // 3770525 /// AT4G06583.2 //	AT4G06583	NM_001160738	0.00838155	0.0901026	0.0898415	0.06768	0.0046038	2.00742
13466235	AT4G08140	NM_116883 // AT4G08140 // hypothetical protein // --- // 826362 /// AT4G08140.1 // AT4G	AT4G08140	NM_116883	0.930858	0.0155795	0.0236357	0.00292897	0.0175295	-1.52784
13466906	AT4G09950	NM_117063 // AT4G09950 // AIG1-like protein // --- // 826585 /// AT4G09950.1 // AT4G099	AT4G09950	NM_117063	0.0167252	0.0264271	0.0494743	0.123218	0.0107108	-1.86859
13467059	AT4G10310	NM_117099 // HKT1 // sodium transporter HKT1 // --- // 826623 /// AT4G10310.1 // HKT1 /	HKT1	NM_117099	0.0144129	0.174817	0.530735	0.000944551	0.000468889	-2.61847
13467165	AT4G10613	NM_001036538 // AT4G10613 // RNA-directed DNA polymerase (reverse transcriptase)-relate	AT4G10613	NM_001036538	0.333646	0.643856	0.0483055	0.0312462	0.0337252	-1.50844
13467352	AT4G11210	NM_117192 // AT4G11210 // disease resistance-responsive, dirigent domain-containing pro	AT4G11210	NM_117192	1.76093e-05	2.74599e-08	0.00110735	0.0285564	3.62846e-05	-1.86639
13467813	AT4G12545	NM_179035 // AT4G12545 // bifunctional inhibitor/lipid-transfer protein/seed storage 2S	AT4G12545	NM_179035	0.000390422	5.53555e-06	0.000711139	0.0255874	0.000341176	-2.50981
13467952	AT4G12870	NM_117356 // AT4G12870 // Gamma interferon responsive lysosomal thiol (GILT) reductase	AT4G12870	NM_117356	0.00290466	0.000156215	0.266106	0.00949078	0.000764876	1.86073
13468062	AT4G13160	NM_117385 // AT4G13160 // hypothetical protein // --- // 826930 /// AT4G13160.1 // AT4G	AT4G13160	NM_117385	0.0109715	0.0533597	0.0905652	0.0741793	0.00583123	-1.65279
13468086	AT4G13245	---		---	0.0723614	0.641006	0.235337	0.153484	0.0340778	-1.61404
13468093	AT4G13265	AK221799 // AT5G60280 // concanavalin A-like lectin kinase-like protein // --- // 83615	AT5G60280	AK221799	0.00670546	0.949459	0.256421	0.0416317	0.00297864	-2.32008
13468200	AT4G13580	NM_117432 // AT4G13580 // disease resistance-responsive, dirigent domain-containing pro	AT4G13580	NM_117432	0.0420971	0.511422	0.958389	0.104749	0.0180102	-2.06372
13468562	AT4G14590	NM_117539 // emb2739 // integrator complex subunit 3 // --- // 827107 /// AT4G14590.1 /	emb2739	NM_117539	0.0941593	0.368435	0.637718	0.0275496	0.0125937	1.51365
13468565	AT4G14600	NM_117540 // AT4G14600 // protein transport protein SFT1 // --- // 827108 /// AT4G14600	AT4G14600	NM_117540	0.0366348	0.551887	0.78912	0.0371704	0.00831664	-1.63386
13468983	AT4G15350	NM_117623 // CYP705A2 // cytochrome P450, family 705, subfamily A, polypeptide 2 // ---	CYP705A2	NM_117623	0.0343755	0.172323	0.0724915	0.0145551	0.00438518	-2.07143
13469029	AT4G15417	NM_148331 // RTL1 // protein RNAse II-like 1 // --- // 827212 /// AT4G15417.1 // RTL1 /	RTL1	NM_148331	0.0045259	0.000979565	0.00646506	0.0364158	0.00213242	-1.64982
13469581	AT4G16570	NM_117758 // PRMT7 // protein arginine N-methyltransferase 7 // --- // 827358 /// AT4G1	PRMT7	NM_117758	0.119551	0.171132	0.0888865	0.00957451	0.00715965	1.56413
13469888	AT4G17350	NM_117839 // AT4G17350 // hypothetical protein // --- // 827447 /// AT4G17350.1 // AT4G	AT4G17350	NM_117839	0.0970909	0.884994	0.132599	0.0140534	0.00815519	1.53668
13470423	AT4G18510	NM_117965 // CLE2 // protein CLAVATA3/ESR-related 2 // --- // 827583 /// AT4G18510.1 //	CLE2	NM_117965	0.024679	3.79736e-05	0.190447	0.0401	0.00676884	-1.87533
13470674	AT4G19090	NM_118027 // AT4G19090 // hypothetical protein // --- // 827647 /// AT4G19090.1 // AT4G	AT4G19090	NM_118027	0.0244606	0.0546713	0.0570578	0.142655	0.0153299	1.69842
13470691	AT4G19160	NM_202843 // AT4G19160 // hypothetical protein // --- // 827654 /// NM_118035 // AT4G19	AT4G19160	NM_202843	0.0171401	0.362413	0.887856	0.0145684	0.00287588	2.08911
13471060	AT4G20130	NM_118132 // PTAC14 // plastid transcriptionally active 14 protein // --- // 827759 ///	PTAC14	NM_118132	0.0135215	0.341188	0.634592	0.0777189	0.00690482	-1.60536
13471139	AT4G20320	NM_001084942 // AT4G20320 // putative CTP synthase // --- // 827780 /// NM_118151 // AT	AT4G20320	NM_001084942	0.106161	9.02502e-05	0.433354	0.0283466	0.0138999	1.71961
13471355	AT4G20820	NM_118200 // AT4G20820 // FAD-binding and BBE domain-containing protein // --- // 82783	AT4G20820	NM_118200	0.00151362	1.62023e-06	0.546026	0.116242	0.00191316	1.98551
13471597	AT4G21326	NM_118252 // SBT3.12 // subtilase 3.12 // --- // 827882 /// AT4G21326.1 // SBT3.12 // s	SBT3.12	NM_118252	0.0581375	0.407534	0.703778	0.0928603	0.0206631	1.60523
13472022	AT4G22217	NM_118346 // AT4G22217 // defensin-like protein 100 // --- // 828315 /// AT4G22217.1 //	AT4G22217	NM_118346	0.0814075	0.0212228	0.191079	0.0540015	0.01798	-1.59242
13472030	AT4G22235	NM_118349 // AT4G22235 // defensin-like protein 95 // --- // 828318 /// NM_001036619 //	AT4G22235	NM_118349	0.0617724	0.00226328	0.103873	0.0497708	0.0141579	-1.65027
13473038	AT4G24570	NM_118590 // DIC2 // dicarboxylate carrier 2 // --- // 828559 /// AT4G24570.1 // DIC2 /	DIC2	NM_118590	0.0139336	0.0046041	0.132784	0.558089	0.029027	2.04715
13473053	AT4G24630	NM_118596 // AT4G24630 // putative S-acyltransferase // --- // 828565 /// AT4G24630.1 /	AT4G24630	NM_118596	0.0620691	0.149771	0.0771567	0.0160526	0.0067252	1.54078
13473069	AT4G24680	NM_118601 // MOS1 // modifier of snc1 protein // --- // 828570 /// AT4G24680.1 // MOS1	MOS1	NM_118601	0.105991	0.18069	0.00509615	0.00965702	0.00667544	1.52653
13473326	AT4G25250	NM_118657 // AT4G25250 // plant invertase/pectin methylesterase inhibitor domain-contai	AT4G25250	NM_118657	0.00520891	7.4873e-05	0.422606	0.541744	0.0134895	-1.71678
13473487	AT4G25631	---		---	0.0135351	0.86524	0.496484	0.0610121	0.00594457	-1.96587
13473780	AT4G26288	NM_001084980 // AT4G26288 // hypothetical protein // --- // 5008166 /// AT4G26288.1 //	AT4G26288	NM_001084980	0.00875943	0.00133869	0.0642423	0.124663	0.00691342	1.77
13474097	AT4G27010	NM_001160798 // AT4G27010 // hypothetical protein // --- // 828809 /// AT4G27010.2 // A	AT4G27010	NM_001160798	0.0064551	0.00299299	0.0116931	0.0254598	0.00218664	1.71498
13474509	AT4G28040	NM_001036659 // AT4G28040 // nodulin MtN21 /EamA-like transporter family protein // ---	AT4G28040	NM_001036659	0.000364973	0.29532	0.024248	0.0148199	0.000252908	1.74586
13474830	AT4G28706	NM_179135 // AT4G28706 // pfkB-like carbohydrate kinase family protein // --- // 828990	AT4G28706	NM_179135	0.00075205	2.26626e-05	0.0312404	0.000344488	5.77773e-05	1.77341
13475091	AT4G29110	NM_119055 // AT4G29110 // hypothetical protein // --- // 829032 /// AT4G29110.1 // AT4G	AT4G29110	NM_119055	0.00220063	0.775937	0.0238321	0.0753914	0.00196462	-1.50814
13475311	AT4G29740	NM_179139 // CKX4 // cytokinin dehydrogenase 4 // --- // 829096 /// AT4G29740.1 // CKX4	CKX4	NM_179139	0.00556094	2.30147e-05	0.871701	0.127097	0.00509786	-1.8602
13475343	AT4G29780	NM_119124 // AT4G29780 // hypothetical protein // --- // 829100 /// AT4G29780.1 // AT4G	AT4G29780	NM_119124	0.0143521	0.00062093	0.0315368	0.44996	0.0245745	1.63017
13475409	AT4G30020	NM_119148 // AT4G30020 // PA-domain containing subtilase family protein // --- // 82912	AT4G30020	NM_119148	0.182239	0.582689	0.863876	0.0785889	0.0408561	1.58251
13475591	AT4G30530	NM_119199 // AT4G30530 // class I glutamine amidotransferase domain-containing protein	AT4G30530	NM_119199	0.0140998	0.00135878	0.414658	0.0405927	0.00475491	-1.61554
13475951	AT4G31290	NM_119278 // AT4G31290 // chaC-like protein // --- // 829256 /// AT4G31290.1 // AT4G312	AT4G31290	NM_119278	0.129218	0.00987247	0.23061	0.012734	0.00916172	1.52259
13475981	AT4G31330	NM_119282 // AT4G31330 // hypothetical protein // --- // 829260 /// AT4G31330.1 // AT4G	AT4G31330	NM_119282	0.722212	0.000105591	0.892347	0.0150093	0.0394401	-1.67381
13476548	AT4G32475	---		---	0.0627875	0.304196	0.176551	0.174721	0.0338778	-2.22284
13476550	AT4G32480	NM_119400 // AT4G32480 // hypothetical protein // --- // 829383 /// AT4G32480.1 // AT4G	AT4G32480	NM_119400	0.00180564	0.000290263	0.225026	0.0226017	0.000901252	2.31624
13477599	AT4G34560	NM_119622 // AT4G34560 // hypothetical protein // --- // 829608 /// AT4G34560.1 // AT4G	AT4G34560	NM_119622	0.0119474	0.00225307	0.00135497	0.0014251	0.000555128	-1.60783
13477620	AT4G34600	NM_119626 // AT4G34600 // hypothetical protein // --- // 829612 /// AT4G34600.1 // AT4G	AT4G34600	NM_119626	0.0098267	0.251423	0.0291706	0.0211862	0.00255946	-1.6501
13477693	AT4G34800	NM_119646 // AT4G34800 // SAUR-like auxin-responsive protein // --- // 829632 /// AT4G3	AT4G34800	NM_119646	0.048779	0.0222165	0.597979	0.0526449	0.0125703	-1.69231
13477695	AT4G34810	NM_119647 // AT4G34810 // SAUR-like auxin-responsive protein // --- // 829633 /// AT4G3	AT4G34810	NM_119647	0.0983626	0.341167	0.0306656	0.170646	0.0456061	-1.68106
13477728	AT4G34910	NM_119657 // AT4G34910 // DEAD-box ATP-dependent RNA helicase 16 // --- // 829643 /// A	AT4G34910	NM_119657	0.0125433	0.0010125	0.00382074	0.0808449	0.00672933	1.56842
13478151	AT4G35770	NM_001085027 // SEN1 // senescence-associated protein DIN1 // --- // 829730 /// AT4G357	SEN1	NM_001085027	0.0447803	0.522684	0.157451	0.192764	0.028748	2.36971
13478246	AT4G35970	NM_119763 // APX5 // L-ascorbate peroxidase // --- // 829751 /// AT4G35970.1 // APX5 //	APX5	NM_119763	0.0170739	0.911486	0.0368248	0.0110708	0.00242427	-1.85976
13478273	AT4G36060	NM_119773 // bHLH11 // transcription factor bHLH11 // --- // 829762 /// AT4G36060.2 //	bHLH11	NM_119773	0.0435564	5.7263e-05	0.130597	0.0930201	0.0170117	-1.50745
13478449	AT4G36570	NM_119820 // RL3 // protein RAD-like 3 // --- // 829809 /// AT4G36570.1 // RL3 // prote	RL3	NM_119820	0.00562699	0.0261226	0.91122	0.294957	0.00892772	-2.37486
13479173	AT4G38470	NM_120008 // AT4G38470 // ACT-like protein tyrosine kinase family protein // --- // 830	AT4G38470	NM_120008	0.00606452	2.88328e-06	0.61899	0.106369	0.00485554	1.66666
13479539	AT4G39363	---		---	0.0488777	0.611432	0.18287	0.131623	0.0233216	-1.77899
13479541	AT4G39364	---		---	0.100007	0.727096	0.319393	0.0854958	0.0283179	-1.5557
13479543	AT4G39366	---		---	0.0724325	0.615702	0.300091	0.0660306	0.0190339	-1.52333
13479666	AT4G39672	---		---	0.0043616	0.0315644	0.0737154	0.00350269	0.000554972	-1.6371
13479796	AT4G39950	NM_120158 // CYP79B2 // tryptophan N-hydroxylase 1 // --- // 830154 /// AT4G39950.1 //	CYP79B2	NM_120158	0.0344899	0.00258757	0.0901134	0.284785	0.0319803	-1.52003
13480187	AT4G00670	NM_116292 // AT4G00670 // Remorin family protein // --- // 828034 /// AT4G00670.1 // AT	AT4G00670	NM_116292	0.0617685	0.00365515	0.243442	0.259747	0.0449092	-1.77071
13480198	AT4G00720	NM_116297 // SK32 // Shaggy-related protein kinase theta // --- // 828023 /// AT4G00720	SK32	NM_116297	0.148445	0.035865	0.175815	0.0490675	0.0254317	1.52885
13480316	AT4G00880	NM_116314 // AT4G00880 // SAUR-like auxin-responsive protein // --- // 827989 /// AT4G0	AT4G00880	NM_116314	0.0366847	0.00653932	0.38161	0.265047	0.031626	-1.9191
13480337	AT4G00910	NM_116318 // AT4G00910 // aluminum activated malate transporter family protein // --- /	AT4G00910	NM_116318	0.00287594	7.91833e-08	0.655752	0.705631	0.0107766	1.55973
13480522	AT4G01390	NM_116369 // AT4G01390 // TRAF-like family protein // --- // 828075 /// AT4G01390.1 //	AT4G01390	NM_116369	0.045388	0.303075	0.41365	0.368481	0.0475871	-3.49616
13481347	AT4G03270	NM_116565 // CYCD6;1 // cyclin D6-1 // --- // 828000 /// AT4G03270.1 // CYCD6;1 // cycl	CYCD6;1	NM_116565	0.00140157	0.0136192	0.343428	0.00382637	0.00030275	1.67626
13481423	AT4G03440	NM_116582 // AT4G03440 // ankyrin repeat-containing protein // --- // 827920 /// AT4G03	AT4G03440	NM_116582	0.0716977	0.862264	0.78655	0.0197889	0.00846053	1.72363
13481773	AT4G04940	NM_116732 // AT4G04940 // transducin/WD40 domain-containing protein // --- // 825833 //	AT4G04940	NM_116732	0.0131961	0.000100157	0.0282078	0.127972	0.00933052	1.64646
13482093	AT4G07524	NM_148262 // AT4G07524 // Ras-related small GTP-binding family protein // --- // 826211	AT4G07524	NM_148262	0.0870513	0.278147	0.174448	0.0171508	0.00870134	-1.73798
13482115	AT4G07820	NM_116854 // AT4G07820 // cysteine-rich secretory proteins, antigen 5 and pathogenesis-	AT4G07820	NM_116854	0.0299031	2.46315e-06	0.270429	0.0237912	0.00549931	-1.60609
13482155	AT4G08160	NM_116885 // AT4G08160 // glycosyl hydrolase family 10 protein / carbohydrate-binding d	AT4G08160	NM_116885	0.245572	0.000628816	0.199269	0.0191983	0.0189409	-1.6302
13482386	AT4G08949	NM_001125479 // AT4G08949 // hypothetical protein // --- // 6241251 /// AT4G08949.1 //	AT4G08949	NM_001125479	0.126046	0.667091	0.294017	0.0264389	0.0148706	-1.52079
13483233	AT4G11600	NM_117229 // GPX6 // glutathione peroxidase // --- // 826765 /// AT4G11600.1 // GPX6 //	GPX6	NM_117229	0.00775805	3.8417e-06	0.00715905	0.00463501	0.000905865	-1.54315
13483250	AT4G11650	NM_117234 // OSM34 // osmotin-like protein OSM34 // --- // 826770 /// AT4G11650.1 // OS	OSM34	NM_117234	0.0156731	1.03771e-05	0.484712	0.0442468	0.00536797	1.59961
13483628	AT4G12510	NM_117321 // AT4G12510 // bifunctional inhibitor/lipid-transfer protein/seed storage 2S	AT4G12510	NM_117321	0.00187374	4.33211e-05	0.00384199	0.00525631	0.000426176	-2.91387
13483631	AT4G12520	NM_117322 // AT4G12520 // bifunctional inhibitor/lipid-transfer protein/seed storage 2S	AT4G12520	NM_117322	0.0108933	0.0293081	0.0165071	0.0946852	0.00675276	-2.50082
13483889	AT4G13235	NM_117394 // EDA21 // defensin-like protein 37 // --- // 826940 /// AT4G13235.1 // EDA2	EDA21	NM_117394	0.0351582	0.470289	0.250861	0.155085	0.0208402	-1.64731
13483997	AT4G13420	NM_117416 // HAK5 // Potassium transporter 5 // --- // 826973 /// AT4G13420.1 // HAK5 /	HAK5	NM_117416	0.11062	3.84803e-07	0.441209	0.0327452	0.0157561	1.52825
13484666	AT4G14710	NM_001203801 // ATARD2 // 1,2-dihydroxy-3-keto-5-methylthiopentene dioxygenase 3 // ---	ATARD2	NM_001203801	0.0261342	0.304578	0.150449	0.0252224	0.00524383	-1.76484
13484948	AT4G15258	---		---	0.0435023	0.906452	0.240178	0.250486	0.034161	-1.90711
13485180	AT4G15990	NM_117692 // AT4G15990 // hypothetical protein // --- // 827283 /// AT4G15990.1 // AT4G	AT4G15990	NM_117692	0.0218271	1.73375e-07	0.108284	0.0567212	0.00777938	-1.81377
13485482	AT4G16500	NM_117748 // AT4G16500 // cysteine proteinase inhibitor 4 // --- // 827348 /// AT4G1650	AT4G16500	NM_117748	0.0115231	0.706359	0.0125914	0.204382	0.0115975	-1.62624
13485761	AT4G16970	NM_117800 // AT4G16970 // cell division control protein 7 // --- // 827405 /// AT4G1697	AT4G16970	NM_117800	0.0193582	0.390988	0.00270719	0.00703392	0.00197072	1.87474
13486157	AT4G17610	NM_117869 // AT4G17610 // tRNA/rRNA methyltransferase (SpoU) family protein // --- // 8	AT4G17610	NM_117869	0.0226151	0.0564585	0.0365936	0.0698918	0.00909548	1.6018
13486448	AT4G18255	---		---	0.0491006	0.845996	0.890694	0.0582357	0.0134942	-1.63187
13486532	AT4G18460	NM_117960 // AT4G18460 // D-tyrosyl-tRNA(Tyr)deacylase // --- // 827578 /// AT4G18460.1	AT4G18460	NM_117960	0.00826641	0.0636684	0.117076	0.0173703	0.00204557	-1.5485
13486717	AT4G19030	NM_118021 // NLM1 // aquaporin NIP1-1 // --- // 827641 /// AT4G19030.1 // NLM1 // aquap	NLM1	NM_118021	0.0663609	0.144324	0.0865837	0.235391	0.0438399	-1.6646
13486861	AT4G19370	NM_118057 // AT4G19370 // hypothetical protein // --- // 827678 /// AT4G19370.1 // AT4G	AT4G19370	NM_118057	0.0279562	0.000231588	0.425622	0.178021	0.0195871	-1.55521
13487194	AT4G20240	NM_118143 // CYP71A27 // cytochrome P450, family 71, subfamily A, polypeptide 27 // ---	CYP71A27	NM_118143	0.00504008	0.1199	0.222697	0.110965	0.00438046	-2.08086
13488127	AT4G22610	NM_118387 // AT4G22610 // bifunctional inhibitor/lipid-transfer protein/seed storage 2S	AT4G22610	NM_118387	0.0135657	0.424887	0.205812	0.00592105	0.00144389	-1.50122
13488585	AT4G23493	NM_118479 // AT4G23493 // hypothetical protein // --- // 828448 /// AT4G23493.1 // AT4G	AT4G23493	NM_118479	0.0138716	0.0103541	0.105598	0.0794264	0.00712046	-1.53231
13488817	AT4G24230	NM_118556 // ACBP3 // acyl-CoA-binding domain 3 // --- // 828524 /// NM_179101 // ACBP3	ACBP3	NM_118556	0.00126036	0.00014665	0.484484	0.044741	0.00100986	1.90839
13489842	AT4G26320	NM_118765 // AGP13 // arabinogalactan protein 13 // --- // 828738 /// AT4G26320.1 // AG	AGP13	NM_118765	0.00441032	0.00034156	0.194679	0.745666	0.0159693	-1.80332
13490493	AT4G27640	NM_118900 // AT4G27640 // armadillo/beta-catenin-like repeat-containing protein // ---	AT4G27640	NM_118900	0.0342977	0.00173035	0.132396	0.0238164	0.00599679	1.51138
13490767	AT4G28270	NM_118967 // RMA2 // E3 ubiquitin-protein ligase RMA2 // --- // 828942 /// AT4G28270.1	RMA2	NM_118967	0.0664365	3.80522e-07	0.481186	0.000868808	0.000952685	1.56503
13491565	AT4G30450	NM_119191 // AT4G30450 // glycine-rich protein // --- // 829168 /// AT4G30450.1 // AT4G	AT4G30450	NM_119191	0.00223476	7.21853e-06	0.00249966	0.0705245	0.00191398	-1.64332
13491800	AT4G30950	NM_119243 // FAD6 // omega-6 fatty acid desaturase // --- // 829220 /// AT4G30950.1 //	FAD6	NM_119243	0.0603545	0.0812189	0.567413	0.00883426	0.00445061	1.71888
13491925	AT4G31240	NM_119273 // AT4G31240 // putative nucleoredoxin 3 // --- // 829251 /// AT4G31240.1 //	AT4G31240	NM_119273	0.556658	0.0112936	0.766259	0.02432	0.0435236	1.50722
13492686	AT4G32950	NM_119449 // AT4G32950 // putative protein phosphatase 2C 61 // --- // 829432 /// AT4G3	AT4G32950	NM_119449	0.0117956	1.28199e-10	0.224404	0.000493968	0.000278065	1.68973
13493158	AT4G33760	NM_119534 // AT4G33760 // aspartyl-tRNA synthetase // --- // 829518 /// AT4G33760.1 //	AT4G33760	NM_119534	0.00273345	0.040688	0.00366085	0.0244486	0.0012313	1.51941
13493454	AT4G34415	---		---	0.0229553	0.0422033	0.189249	0.0238718	0.00467109	-3.28644
13493575	AT4G34760	NM_119642 // AT4G34760 // SAUR-like auxin-responsive protein 9 // --- // 829628 /// AT4	AT4G34760	NM_119642	0.0052414	0.000142623	0.278864	0.0441151	0.00261961	-1.94853
13493764	AT4G35240	NM_001203992 // AT4G35240 // hypothetical protein // --- // 829677 /// AT4G35240.2 // A	AT4G35240	NM_001203992	0.0267515	0.100309	0.916903	0.157294	0.0174319	1.51324
13494028	AT4G35905	NM_119757 // AT4G35905 // hypothetical protein // --- // 829745 /// AT4G35905.1 // AT4G	AT4G35905	NM_119757	0.2341	0.286465	0.774337	0.0601474	0.0407493	-1.51284
13494174	AT4G36140	NM_119781 // AT4G36140 // putative TIR-NBS-LRR class disease resistance protein // ---	AT4G36140	NM_119781	0.201664	0.043038	0.0938777	0.0422172	0.0285089	1.85233
13494599	AT4G37050	NM_119868 // PLP4 // PATATIN-like protein 4 // --- // 829859 /// AT4G37050.1 // PLP4 //	PLP4	NM_119868	0.000471873	0.000239639	0.0924159	0.000466315	5.34437e-05	-1.50172
13494609	AT4G37060	NM_001204013 // PLP5 // PATATIN-like protein 5 // --- // 829860 /// AT4G37060.2 // PLP5	PLP5	NM_001204013	0.0389759	0.1035	0.765462	0.0875455	0.0151559	-1.99749
13494756	AT4G37445	NM_119908 // AT4G37445 // hypothetical protein // --- // 829899 /// AT4G37445.1 // AT4G	AT4G37445	NM_119908	0.00135088	0.0299217	0.0722694	0.0432869	0.00104125	-2.30935
13494833	AT4G37610	NM_119924 // BT5 // BTB and TAZ domain protein 5 // --- // 829915 /// AT4G37610.1 // BT	BT5	NM_119924	0.00100958	0.000298663	0.250096	0.0145175	0.000491422	2.42079
13494869	AT4G37740	NM_119936 // GRF2 // growth-regulating factor 2 // --- // 829930 /// AT4G37740.1 // GRF	GRF2	NM_119936	0.00739172	0.0247319	0.183144	0.0135771	0.00165438	1.60811
13494944	AT4G37910	NM_119952 // mtHsc70-1 // molecular chaperone DnaK // --- // 829947 /// AT4G37910.1 //	mtHsc70-1	NM_119952	0.0408671	1.06677e-05	0.0481025	0.00984619	0.00378427	1.5744
13495050	AT4G38120	NM_119973 // AT4G38120 // armadillo/beta-catenin-like repeat-containing protein // ---	AT4G38120	NM_119973	0.0541448	0.841769	0.0380279	0.0760737	0.0172099	1.61786
13495214	AT4G38380	NM_120000 // AT4G38380 // mate efflux domain-containing protein // --- // 829995 /// AT	AT4G38380	NM_120000	0.0546854	0.060061	0.0311193	0.0141264	0.00571509	1.74608
13495711	AT4G39410	NM_120101 // WRKY13 // putative WRKY transcription factor 13 // --- // 830096 /// AT4G3	WRKY13	NM_120101	0.0021659	0.0419343	0.299986	0.0997064	0.0022707	-1.83305
13495863	AT4G39810	NM_120144 // AT4G39810 // exonuclease/ nucleic acid binding protein // --- // 830140 //	AT4G39810	NM_120144	0.175421	0.00716653	0.258521	0.0141306	0.0120616	-1.53784
13495917	AT4G39986	NM_001125673 // AT4G39986 // hypothetical protein // --- // 6241115 /// AT4G39986.1 //	AT4G39986	NM_001125673	0.117298	0.522158	0.324467	0.0282073	0.0148083	-1.69021
13495995	AT4G40090	NM_120175 // AGP3 // arabinogalactan protein 3 // --- // 830172 /// AT4G40090.1 // AGP3	AGP3	NM_120175	0.0495084	0.00112478	0.00450174	0.0739917	0.0159075	-1.59149
13496156	AT5G01490	NM_120227 // CAX4 // vacuolar cation/proton exchanger 4 // --- // 831754 /// AT5G01490.	CAX4	NM_120227	0.00727968	6.333e-05	0.250403	0.0306313	0.00262783	-1.59554
13496276	AT5G01740	NM_120252 // AT5G01740 // Nuclear transport factor 2 (NTF2) family protein // --- // 83	AT5G01740	NM_120252	0.0091153	2.0827e-05	0.0443367	0.0108444	0.00164614	-1.97163
13496495	AT5G02250	NM_120303 // EMB2730 // Ribonuclease II/R family protein // --- // 830864 /// AT5G02250	EMB2730	NM_120303	0.0576769	0.0565028	0.961832	0.0275057	0.00915172	1.54926
13496518	AT5G02280	NM_120306 // AT5G02280 // SNARE-like superfamily protein // --- // 831680 /// AT5G02280	AT5G02280	NM_120306	0.134479	0.991553	0.214985	0.0863172	0.0350783	-1.8217
13496706	AT5G02780	NM_120356 // GSTL1 // glutathione transferase lambda 1 // --- // 831800 /// NM_00112568	GSTL1	NM_120356	0.0446977	0.000290183	0.340356	0.125394	0.0212125	-2.29505
13497186	AT5G03890	NM_120470 // AT5G03890 // hypothetical protein // --- // 831673 /// AT5G03890.1 // AT5G	AT5G03890	NM_120470	0.0754636	0.90805	0.26685	0.143833	0.0335033	-1.74157
13497264	AT5G04080	NM_001203293 // AT5G04080 // hypothetical protein // --- // 830287 /// NM_001203292 //	AT5G04080	NM_001203293	0.0826211	0.0403332	0.0945486	0.0475691	0.0166722	-1.64668
13497644	AT5G04890	NM_120571 // RTM2 // HSP20-like chaperone // --- // 830370 /// AT5G04890.1 // RTM2 // H	RTM2	NM_120571	0.0115088	0.025474	0.0827803	0.105022	0.00748307	-1.8029
13498171	AT5G05985	---		---	0.0043616	0.0315644	0.0737154	0.00350269	0.000554972	-1.6371
13499067	AT5G08020	NM_120884 // RPA70B // RPA70-kDa subunit B // --- // 830696 /// AT5G08020.1 // RPA70B /	RPA70B	NM_120884	0.0613628	0.887269	0.761143	0.228847	0.0406295	1.5881
13499201	AT5G08390	NM_120923 // AT5G08390 // katanin p80 subunit-like protein // --- // 830737 /// AT5G083	AT5G08390	NM_120923	0.0122024	0.286266	0.023574	0.0012151	0.00050704	1.67171
13499332	AT5G08565	NM_001203335 // AT5G08565 // transcription elongation factor SPT4-1 // --- // 830757 //	AT5G08565	NM_001203335	0.0992342	0.545174	0.559037	0.0859328	0.0282655	-1.55513
13499503	AT5G09260	NM_120962 // VPS20.2 // vacuolar protein sorting-associated protein 20-2 // --- // 8307	VPS20.2	NM_120962	0.357975	0.00432333	0.297942	0.00490858	0.00927965	-1.62017
13499770	AT5G09975	AK221799 // AT5G60280 // concanavalin A-like lectin kinase-like protein // --- // 83615	AT5G60280	AK221799	0.00670546	0.949459	0.256421	0.0416317	0.00297864	-2.32008
13499776	AT5G09978	NM_001085092 // PEP7 // elicitor peptide 7 // --- // 5008207 /// AT5G09978.1 // PEP7 //	PEP7	NM_001085092	0.00373253	0.000368294	0.128908	0.156942	0.00437469	-1.74767
13499882	AT5G10210	NM_121059 // AT5G10210 // hypothetical protein // --- // 830885 /// AT5G10210.1 // AT5G	AT5G10210	NM_121059	0.00808202	0.000405961	0.0305763	0.00190187	0.000541294	-1.83157
13499894	AT5G10278	---		---	0.110232	0.30797	0.930776	0.162614	0.0477337	1.58687
13500000	AT5G10625	NM_203034 // AT5G10625 // hypothetical protein // --- // 2745983 /// AT5G10625.1 // AT5	AT5G10625	NM_203034	0.110777	0.44218	0.689211	0.0564021	0.022837	-1.51173
13500795	AT5G13010	NM_121304 // EMB3011 // pre-mRNA-splicing factor ATP-dependent RNA helicase PRP16 // --	EMB3011	NM_121304	0.00980108	0.893706	0.0311877	0.0157903	0.00214768	1.55366
13500907	AT5G13210	NM_121324 // AT5G13210 // hypothetical protein // --- // 831161 /// AT5G13210.1 // AT5G	AT5G13210	NM_121324	0.00403969	3.15445e-09	0.246986	0.0030054	0.000486618	-2.24567
13501491	AT5G14560	NM_121460 // AT5G14560 // hypothetical protein // --- // 831307 /// AT5G14560.1 // AT5G	AT5G14560	NM_121460	0.0129695	0.63222	0.0498947	0.0618051	0.00582531	-1.85033
13501743	AT5G15175	---		---	0.0043616	0.0315644	0.0737154	0.00350269	0.000554972	-1.6371
13502577	AT5G17210	NM_121727 // AT5G17210 // hypothetical protein // --- // 831585 /// AT5G17210.1 // AT5G	AT5G17210	NM_121727	0.0310517	0.0172739	0.0366618	0.250793	0.0269887	-1.52567
13502855	AT5G18065	NM_147867 // AT5G18065 // hypothetical protein // --- // 831535 /// AT5G18065.1 // AT5G	AT5G18065	NM_147867	0.2022	0.00248496	0.927798	0.0303177	0.0226817	1.69958
13503094	AT5G18670	NM_121872 // BMY3 // inactive beta-amylase 9 // --- // 831985 /// AT5G18670.1 // BMY3 /	BMY3	NM_121872	0.000978685	0.00767318	0.588532	0.133666	0.00150055	2.46167
13503174	AT5G18840	NM_121889 // AT5G18840 // sugar transporter ERD6-like 16 // --- // 832002 /// AT5G18840	AT5G18840	NM_121889	0.00842007	3.29526e-05	0.953891	0.0274284	0.00270355	1.90753
13503193	AT5G18850	NM_121890 // AT5G18850 // hypothetical protein // --- // 832003 /// AT5G18850.1 // AT5G	AT5G18850	NM_121890	0.059636	0.00282189	0.715803	0.00415056	0.00266343	-1.96206
13503248	AT5G18990	NM_121904 // AT5G18990 // putative pectinesterase 55 // --- // 832017 /// AT5G18990.1 /	AT5G18990	NM_121904	0.0226818	0.0694217	0.116073	0.142382	0.0145358	-1.51049
13503306	AT5G19095	---		---	0.0627875	0.304196	0.176551	0.174721	0.0338778	-2.22284
13503308	AT5G19120	NM_121917 // AT5G19120 // aspartyl protease family protein // --- // 832032 /// AT5G191	AT5G19120	NM_121917	0.0141134	0.000998111	0.417856	0.0391244	0.00465212	1.57699
13503938	AT5G20250	NM_001036833 // DIN10 // putative galactinol--sucrose galactosyltransferase 6 // --- //	DIN10	NM_001036833	0.000892442	8.17675e-05	0.584741	0.153342	0.00151022	2.2021
13504151	AT5G20970	NM_122106 // AT5G20970 // heat shock family protein // --- // 832222 /// AT5G20970.1 //	AT5G20970	NM_122106	0.0708473	0.0721295	0.128135	0.174306	0.0367903	-1.54911
13504396	AT5G22220	NM_122128 // E2F1 // E2F transcription factor 1 // --- // 832283 /// AT5G22220.2 // E2F	E2F1	NM_122128	0.0633939	0.736989	0.0363675	0.0101965	0.00504371	1.54235
13504601	AT5G22794	NM_001161260 // AT5G22794 // hypothetical protein // --- // 6241095 /// AT5G22794.1 //	AT5G22794	NM_001161260	0.427433	0.0105634	0.312544	0.00818455	0.0155742	1.77945
13504643	AT5G22920	NM_122198 // AT5G22920 // ring finger and CHY zinc finger domain-containing protein 1 /	AT5G22920	NM_122198	0.000498922	1.18658e-06	0.127906	0.0122392	0.000284868	2.09865
13504998	AT5G23690	NM_122274 // AT5G23690 // Polynucleotide adenylyltransferase family protein // --- // 8	AT5G23690	NM_122274	0.0136125	0.226043	0.528802	0.161776	0.0111274	1.55295
13505204	AT5G24180	NM_122324 // AT5G24180 // lipase class 3-related protein // --- // 832485 /// AT5G24180	AT5G24180	NM_122324	0.0488199	8.53605e-06	0.489285	0.0500325	0.012163	-1.98628
13505351	AT5G24490	NM_122357 // AT5G24490 // putative 30S ribosomal protein // --- // 832520 /// AT5G24490	AT5G24490	NM_122357	0.00804231	6.86262e-06	0.880368	0.0761861	0.0048095	1.76646
13505447	AT5G24860	NM_122395 // FPF1 // flowering promoting factor 1 // --- // 832555 /// AT5G24860.1 // F	FPF1	NM_122395	0.0835935	0.32794	0.971806	0.0203292	0.00950285	-2.22234
13505453	AT5G24920	NM_122401 // GDU5 // glutamine dumper 5 // --- // 832562 /// AT5G24920.1 // GDU5 // glu	GDU5	NM_122401	0.00349918	1.16025e-06	0.091247	0.000527304	0.000160807	-2.88407
13505470	AT5G25010	NM_122410 // AT5G25010 // hypothetical protein // --- // 832571 /// AT5G25010.1 // AT5G	AT5G25010	NM_122410	0.00450759	0.213225	0.47123	0.379353	0.00908856	1.58442
13505707	AT5G25560	NM_001203468 // AT5G25560 // CHY and CTCHY and RING-type zinc finger protein // --- //	AT5G25560	NM_001203468	0.0486982	0.0113828	0.0353281	0.00110021	0.000960105	1.6099
13505941	AT5G26280	NM_122529 // AT5G26280 // TRAF-like family protein // --- // 832697 /// NM_001085154 //	AT5G26280	NM_122529	0.0233854	3.85411e-07	0.0761894	0.00471384	0.0017055	-1.79241
13505955	AT5G26300	NM_122531 // AT5G26300 // TRAF-like family protein // --- // 832699 /// AT5G26300.1 //	AT5G26300	NM_122531	0.0377741	0.0163279	0.601179	0.114505	0.0177724	-1.80116
13506012	AT5G26692	NM_180538 // AT5G26692 // Putative membrane lipoprotein // --- // 832711 /// AT5G26692.	AT5G26692	NM_180538	0.0924802	0.473524	0.692411	0.0792932	0.0254707	1.64198
13506171	AT5G26850	NM_001203476 // AT5G26850 // hypothetical protein // --- // 832743 /// AT5G26850.4 // A	AT5G26850	NM_001203476	0.00162359	5.25758e-05	0.0348946	0.00142709	0.000192565	1.56924
13506692	AT5G27820	NM_122664 // AT5G27820 // Ribosomal L18p/L5e family protein // --- // 832844 /// AT5G27	AT5G27820	NM_122664	0.127072	0.125982	0.952853	0.0811932	0.0322966	-1.55858
13506918	AT5G28630	NM_122746 // AT5G28630 // glycine-rich protein // --- // 832966 /// AT5G28630.1 // AT5G	AT5G28630	NM_122746	0.0309585	4.94732e-05	0.00771674	0.113426	0.0154243	-1.58784
13507625	AT5G37020	NM_001085203 // ARF8 // auxin response factor 8 // --- // 833672 /// NM_123060 // ARF8	ARF8	NM_001085203	0.0477182	0.0146544	0.0357433	0.0349256	0.00947132	1.75304
13507958	AT5G38155	---		---	0.0043616	0.0315644	0.0737154	0.00350269	0.000554972	-1.6371
13507970	AT5G38190	NM_123179 // AT5G38190 // hypothetical protein // --- // 833799 /// AT5G38190.1 // AT5G	AT5G38190	NM_123179	0.0822196	0.445442	0.323932	0.193477	0.0440578	1.66085
13507981	AT5G38200	NM_123181 // AT5G38200 // class I glutamine amidotransferase domain-containing protein	AT5G38200	NM_123181	0.0092233	0.583553	0.260807	0.412778	0.0165458	-1.64003
13508152	AT5G38680	NM_123229 // AT5G38680 // putative F-box/kelch-repeat protein // --- // 833858 /// AT5G	AT5G38680	NM_123229	0.0868506	0.255868	0.0989522	0.150785	0.0382199	-1.61887
13508250	AT5G38940	NM_123256 // AT5G38940 // germin-like protein subfamily 1 member 11 // --- // 833886 //	AT5G38940	NM_123256	0.105082	0.694032	0.615195	0.179731	0.0496277	-1.67777
13508271	AT5G39020	NM_123264 // AT5G39020 // putative receptor-like protein kinase // --- // 833894 /// AT	AT5G39020	NM_123264	0.0627571	0.00286264	0.387316	0.136245	0.0283769	1.78462
13508874	AT5G40730	NM_123438 // AGP24 // arabinogalactan protein 24 // --- // 834073 /// AT5G40730.1 // AG	AGP24	NM_123438	0.00342068	0.00417348	0.0147205	0.0436005	0.00196028	-1.74651
13508977	AT5G40945	AK221799 // AT5G60280 // concanavalin A-like lectin kinase-like protein // --- // 83615	AT5G60280	AK221799	0.00670546	0.949459	0.256421	0.0416317	0.00297864	-2.32008
13509036	AT5G41080	NM_203136 // AT5G41080 // glycerophosphoryl diester phosphodiesterase family protein //	AT5G41080	NM_203136	0.00704827	0.17184	0.948204	0.205139	0.00819424	2.00568
13509085	AT5G41160	NM_123481 // PUP12 // putative purine permease 12 // --- // 834118 /// AT5G41160.1 // P	PUP12	NM_123481	0.470986	0.826946	0.19014	0.024936	0.0381538	-1.61167
13509130	AT5G41315	NM_148067 // GL3 // transcription factor GLABRA 3 // --- // 834133 /// AT5G41315.1 // G	GL3	NM_148067	0.0908002	0.732271	0.0609936	0.0339439	0.0141494	1.53971
13509203	AT5G41471	---		---	0.0561396	0.371263	0.121055	0.259917	0.0420138	-1.60477
13509448	AT5G42146	NM_001036916 // AT5G42146 // hypothetical protein // --- // 3771399 /// AT5G42146.1 //	AT5G42146	NM_001036916	0.00499994	0.136432	0.076535	0.612055	0.0145638	-1.80208
13509590	AT5G42390	NM_123604 // AT5G42390 // Insulinase (Peptidase family M16) family protein // --- // 83	AT5G42390	NM_123604	0.0731581	0.122233	0.0468239	0.0626663	0.0184977	1.52303
13510152	AT5G43700	NM_123736 // ATAUX2-11 // auxin-responsive protein IAA4 // --- // 834390 /// AT5G43700.	ATAUX2-11	NM_123736	0.0691937	0.0123234	0.294068	0.0817243	0.0213225	-1.55076
13510533	AT5G44585	NM_001125900 // AT5G44585 // hypothetical protein // --- // 6241037 /// AT5G44585.1 //	AT5G44585	NM_001125900	0.0585293	1.60348e-05	0.137917	0.114568	0.0239727	-1.54007
13510747	AT5G45110	NM_123879 // NPR3 // NPR1-like protein 3 // --- // 834545 /// AT5G45110.1 // NPR3 // NP	NPR3	NM_123879	0.0144606	1.16348e-05	0.366042	0.024566	0.00356069	1.77417
13511186	AT5G46325	---		---	0.0388992	0.821481	0.545887	0.0287487	0.0073253	-1.69822
13511300	AT5G46530	NM_124023 // AT5G46530 // AWPM-19-like protein // --- // 834696 /// AT5G46530.1 // AT5G	AT5G46530	NM_124023	0.239428	0.667912	0.431809	0.0636741	0.0431339	-1.87419
13511336	AT5G46595	---		---	0.205634	0.155524	0.931962	0.0840573	0.0468039	-2.32406
13511468	AT5G46910	NM_124062 // AT5G46910 // transcription factor jumonji and C5HC2 type zinc finger domai	AT5G46910	NM_124062	0.148264	0.969461	0.191561	0.0332499	0.0194384	1.57843
13511549	AT5G47060	NM_124077 // AT5G47060 // hypothetical protein // --- // 834752 /// AT5G47060.1 // AT5G	AT5G47060	NM_124077	0.0136087	2.50684e-06	0.0050499	0.0361274	0.00432932	-1.52611
13511600	AT5G47240	NM_124095 // NUDT8 // nudix hydrolase 8 // --- // 834771 /// AT5G47240.1 // NUDT8 // nu	NUDT8	NM_124095	0.126046	5.98854e-05	0.108083	0.0338304	0.0175971	1.5679
13512150	AT5G48360	NM_124211 // AT5G48360 // formin-like protein 9 // --- // 834889 /// AT5G48360.1 // AT5	AT5G48360	NM_124211	0.0377205	0.0193301	0.129932	0.0381531	0.00861829	1.70917
13512209	AT5G48510	NM_124227 // AT5G48510 // BTB/POZ domain-containing protein // --- // 834907 /// AT5G48	AT5G48510	NM_124227	0.0703043	0.943318	0.0966828	0.0869345	0.0224828	-1.55434
13512394	AT5G48940	NM_124271 // AT5G48940 // LRR receptor-like serine/threonine-protein kinase RCH1 // ---	AT5G48940	NM_124271	0.00962717	0.00991547	0.00364678	0.0898677	0.00601044	1.55029
13512521	AT5G49160	NM_124293 // MET1 // DNA (cytosine-5)-methyltransferase 1 // --- // 834975 /// AT5G4916	MET1	NM_124293	0.0577399	0.507708	0.00473279	0.0215848	0.00781009	1.66066
13513124	AT5G50560	NM_124443 // AT5G50560 // hypothetical protein // --- // 835124 /// AT5G50560.1 // AT5G	AT5G50560	NM_124443	0.0129517	0.139987	0.0418044	0.0786299	0.0067574	-1.62553
13513149	AT5G50590	NM_124447 // HSD4 // hydroxysteroid dehydrogenase 4 // --- // 835128 /// NM_148112 // H	HSD4	NM_124447	0.0264597	1.54593e-05	0.146724	0.100646	0.0128059	1.62202
13513169	AT5G50660	NM_124443 // AT5G50560 // hypothetical protein // --- // 835124 /// NM_148110 // AT5G50	AT5G50560	NM_124443	0.00772343	0.198449	0.0287895	0.00754437	0.001205	-1.54813
13513196	AT5G50690	NM_124447 // HSD4 // hydroxysteroid dehydrogenase 4 // --- // 835128 /// NM_148112 // H	HSD4	NM_124447	0.0264597	1.54593e-05	0.146724	0.100646	0.0128059	1.62202
13514371	AT5G53250	NM_124704 // AGP22 // arabinogalactan protein 22 // --- // 835406 /// AT5G53250.1 // AG	AGP22	NM_124704	0.025475	4.72776e-05	0.294213	0.550963	0.0445842	-1.61155
13514432	AT5G53410	NM_124720 // AT5G53410 // hypothetical protein // --- // 835422 /// AT5G53410.1 // AT5G	AT5G53410	NM_124720	0.305747	0.163229	0.378731	0.047278	0.0421967	2.50919
13514818	AT5G54145	NM_148129 // AT5G54145 // hypothetical protein // --- // 835502 /// AT5G54145.1 // AT5G	AT5G54145	NM_148129	0.0501654	0.0367857	0.0847827	0.182637	0.0299223	-1.65156
13514906	AT5G54370	NM_124817 // AT5G54370 // late embryogenesis abundant protein-like protein // --- // 83	AT5G54370	NM_124817	0.0202016	0.388527	0.128232	0.132413	0.0127855	-2.05394
13515617	AT5G56100	NM_124992 // AT5G56100 // glycine-rich protein / oleosin // --- // 835709 /// AT5G56100	AT5G56100	NM_124992	2.6293e-05	3.81282e-08	0.000267588	0.0191292	4.28086e-05	1.65778
13515808	AT5G56540	NM_125037 // AGP14 // arabinogalactan protein 14 // --- // 835755 /// AT5G56540.1 // AG	AGP14	NM_125037	0.00613856	0.000542009	0.285496	0.794603	0.0384028	-1.61269
13516325	AT5G57815	NM_125166 // AT5G57815 // cytochrome c oxidase subunit VIb // --- // 835891 /// AT5G578	AT5G57815	NM_125166	0.00208892	0.0561915	0.0563567	0.0590353	0.0016572	-1.67845
13517400	AT5G60285	AK221799 // AT5G60280 // concanavalin A-like lectin kinase-like protein // --- // 83615	AT5G60280	AK221799	0.00446692	0.999484	0.0272549	0.175625	0.00533942	-1.69348
13518187	AT5G62020	NM_125595 // HSFB2A // heat stress transcription factor B-2a // --- // 836322 /// AT5G6	HSFB2A	NM_125595	0.36861	0.0311847	0.0162124	0.015347	0.0219369	-1.50275
13518968	AT5G63920	NM_125788 // TOP3A // DNA topoisomerase III // --- // 836513 /// AT5G63920.1 // TOP3A /	TOP3A	NM_125788	0.0402012	0.137496	0.018494	0.105094	0.0174946	1.54863
13519425	AT5G64816	NM_203265 // AT5G64816 // hypothetical protein // --- // 836604 /// NM_125879 // AT5G64	AT5G64816	NM_203265	0.567408	0.294382	0.276785	0.00955897	0.0222608	-1.61914
13519435	AT5G64855	AK221799 // AT5G60280 // concanavalin A-like lectin kinase-like protein // --- // 83615	AT5G60280	AK221799	0.00670546	0.949459	0.256421	0.0416317	0.00297864	-2.32008
13519825	AT5G65690	NM_148163 // PCK2 // phosphoenolpyruvate carboxykinase 2 // --- // 836696 /// AT5G65690	PCK2	NM_148163	0.00035091	1.71451e-05	0.0266335	0.169583	0.000780812	1.54441
13520024	AT5G66070	NM_001037081 // AT5G66070 // NEP1-interacting protein-like 1 // --- // 836739 /// AT5G6	AT5G66070	NM_001037081	0.133067	0.00172492	0.918573	0.105257	0.0400097	1.52946
13520054	AT5G66130	NM_126011 // ATRAD17 // cell cycle checkpoint protein RAD17 // --- // 836745 /// AT5G66	ATRAD17	NM_126011	0.0363155	0.0624146	0.116527	0.300082	0.0345272	1.52367
13520254	AT5G66690	NM_126067 // UGT72E2 // coniferyl-alcohol glucosyltransferase // --- // 836802 /// AT5G	UGT72E2	NM_126067	0.0106638	0.0014908	0.754509	0.00299861	0.000831314	-2.02443
13520400	AT5G66985	NM_126098 // AT5G66985 // hypothetical protein // --- // 836833 /// AT5G66985.1 // AT5G	AT5G66985	NM_126098	0.00821541	0.0308118	0.14156	0.0114987	0.00160077	-1.62867
13520784	AT5G01330	NM_120211 // PDC3 // pyruvate decarboxylase-3 // --- // 831414 /// AT5G01330.1 // PDC3	PDC3	NM_120211	0.00525557	0.0441312	0.163178	0.159011	0.00563284	-1.67553
13521219	AT5G02380	NM_120316 // MT2B // metallothionein 2B // --- // 831816 /// AT5G02380.1 // MT2B // met	MT2B	NM_120316	0.0028518	0.969652	0.00335754	0.0193594	0.00111489	-1.62766
13521477	AT5G03260	NM_120404 // LAC11 // laccase 11 // --- // 831887 /// AT5G03260.1 // LAC11 // laccase 1	LAC11	NM_120404	0.0387959	0.487152	0.0352191	0.0678981	0.0127702	-1.77558
13521596	AT5G03552	---		---	0.013754	0.975567	0.886902	0.428957	0.0228932	-1.83538
13521637	AT5G03705	AK221799 // AT5G60280 // concanavalin A-like lectin kinase-like protein // --- // 83615	AT5G60280	AK221799	0.00670546	0.949459	0.256421	0.0416317	0.00297864	-2.32008
13521711	AT5G03850	NM_120466 // AT5G03850 // 40S ribosomal protein S28-1 // --- // 831692 /// AT5G03850.1	AT5G03850	NM_120466	0.0812756	0.00842832	0.120188	0.026305	0.0110878	-1.66109
13521782	AT5G03995	NM_001125693 // AT5G03995 // hypothetical protein // --- // 6240402 /// AT5G03995.1 //	AT5G03995	NM_001125693	0.120332	0.000128586	0.729976	0.109208	0.0382351	-1.74525
13521832	AT5G04130	NM_120495 // GYRB2 // DNA gyrase subunit B // --- // 830291 /// AT5G04130.1 // GYRB2 //	GYRB2	NM_120495	0.060923	0.0224775	0.0236897	0.0979914	0.0221295	1.51494
13522555	AT5G06125	---		---	0.0388992	0.821481	0.545887	0.0287487	0.0073253	-1.69822
13522900	AT5G06850	NM_120768 // AT5G06850 // C2 calcium/lipid-binding and phosphoribosyltransferase C-term	AT5G06850	NM_120768	0.00827375	0.319028	0.0235848	0.319905	0.0125618	-1.52581
13522911	AT5G06900	NM_120772 // CYP93D1 // cytochrome P450, family 93, subfamily D, polypeptide 1 // --- /	CYP93D1	NM_120772	0.0639935	0.000871333	0.671027	0.209673	0.0392112	1.67755
13522914	AT5G06905	NM_147845 // CYP712A2 // cytochrome P450, family 712, subfamily A, polypeptide 2 // ---	CYP712A2	NM_147845	0.00506621	2.48715e-05	0.146102	0.02336	0.00178452	1.59693
13522917	AT5G06940	NM_120776 // AT5G06940 // probably inactive leucine-rich repeat receptor-like protein k	AT5G06940	NM_120776	0.14047	0.037853	0.246841	0.0946672	0.0385959	1.68322
13522994	AT5G07135	---		---	0.0627875	0.304196	0.176551	0.174721	0.0338778	-2.22284
13523061	AT5G07350	NM_120817 // Tudor1 // TUDOR-SN protein 1 // --- // 830626 /// AT5G07350.1 // Tudor1 //	Tudor1	NM_120817	0.0641749	0.704158	0.189219	0.0132999	0.00606244	1.50263
13523320	AT5G07950	NM_120877 // AT5G07950 // hypothetical protein // --- // 830689 /// AT5G07950.1 // AT5G	AT5G07950	NM_120877	0.0337322	0.0112819	0.712695	0.0445321	0.00885623	1.55295
13524310	AT5G10336	NM_001125731 // AT5G10336 // hypothetical protein // --- // 6240298 /// AT5G10336.1 //	AT5G10336	NM_001125731	0.0344673	0.954506	0.338722	0.192509	0.0239427	1.71075
13524672	AT5G11027	NM_001125735 // AT5G11027 // hypothetical protein // --- // 6240866 /// AT5G11027.1 //	AT5G11027	NM_001125735	0.0740582	0.107217	0.648522	0.147318	0.0336352	-1.57231
13524907	AT5G11620	NM_121200 // AT5G11620 // RING zinc-finger domain-containing protein // --- // 831034 /	AT5G11620	NM_121200	0.0479713	0.178997	0.165128	0.0571964	0.0131307	-1.65091
13524941	AT5G11800	NM_121218 // KEA6 // K(+) efflux antiporter 6 // --- // 831053 /// AT5G11800.1 // KEA6	KEA6	NM_121218	0.0314351	0.00260382	0.0588858	0.0102928	0.00333023	1.77034
13525030	AT5G11970	NM_121235 // AT5G11970 // hypothetical protein // --- // 831070 /// AT5G11970.1 // AT5G	AT5G11970	NM_121235	0.00141748	0.861446	0.0857925	0.0649595	0.00133189	-1.56486
13525059	AT5G12010	NM_121239 // AT5G12010 // hypothetical protein // --- // 831074 /// AT5G12010.1 // AT5G	AT5G12010	NM_121239	0.148979	0.000260335	0.756697	0.0178444	0.0127035	-1.53562
13525355	AT5G12880	NM_121291 // AT5G12880 // proline-rich family protein // --- // 831128 /// AT5G12880.1	AT5G12880	NM_121291	0.00815589	0.00207852	0.31909	0.0261161	0.00257441	-1.73862
13525401	AT5G12980	NM_121301 // AT5G12980 // Cell differentiation, Rcd1-like protein // --- // 831138 ///	AT5G12980	NM_121301	0.00431158	0.00110883	0.041644	0.132006	0.00436117	1.54643
13525817	AT5G13880	NM_121391 // AT5G13880 // hypothetical protein // --- // 831235 /// AT5G13880.1 // AT5G	AT5G13880	NM_121391	0.115248	0.555648	0.114353	0.0398219	0.018504	-1.50101
13525951	AT5G14170	NM_121421 // CHC1 // SWI/SNF complex component SNF12-like protein // --- // 831267 ///	CHC1	NM_121421	0.032245	0.0352623	0.651582	0.00783072	0.00283759	1.56373
13526379	AT5G15050	NM_121509 // AT5G15050 // Core-2/I-branching beta-1,6-N-acetylglucosaminyltransferase f	AT5G15050	NM_121509	0.0641563	0.00287398	0.0177923	0.00350446	0.00247497	1.53408
13526486	AT5G15360	NM_121540 // AT5G15360 // hypothetical protein // --- // 831388 /// AT5G15360.1 // AT5G	AT5G15360	NM_121540	0.0280149	0.367895	0.624249	0.253357	0.0252955	-5.79457
13526843	AT5G16210	NM_121626 // AT5G16210 // HEAT repeat-containing protein // --- // 831480 /// AT5G16210	AT5G16210	NM_121626	0.0694211	0.916381	0.0218783	0.0382226	0.0128302	1.51066
13526925	AT5G16370	NM_121642 // AAE5 // acyl activating enzyme 5 // --- // 831498 /// AT5G16370.1 // AAE5	AAE5	NM_121642	0.0351083	0.00469182	0.337614	0.239515	0.0284294	1.73455
13526944	AT5G16400	NM_121645 // TRXF2 // thioredoxin F2 // --- // 831501 /// AT5G16400.1 // TRXF2 // thior	TRXF2	NM_121645	0.157193	0.403145	0.0678682	0.09328	0.0414014	-1.57441
13527288	AT5G17165	NM_001085128 // AT5G17165 // hypothetical protein // --- // 5008216 /// AT5G17165.1 //	AT5G17165	NM_001085128	0.0079775	0.0693171	0.148656	0.00141985	0.000449056	-1.5745
13527695	AT5G18150	NM_121820 // AT5G18150 // Methyltransferase-related protein // --- // 831933 /// AT5G18	AT5G18150	NM_121820	0.0473458	0.116927	0.176611	0.0112481	0.00450829	1.64524
13527799	AT5G18360	NM_121841 // AT5G18360 // TIR-NBS-LRR class disease resistance protein // --- // 831954	AT5G18360	NM_121841	0.0568	0.00107849	0.687978	0.0903407	0.0199623	1.56738
13528082	AT5G18970	NM_121902 // AT5G18970 // AWPM-19-like protein // --- // 832015 /// AT5G18970.1 // AT5G	AT5G18970	NM_121902	0.0251324	0.932315	0.702108	0.295932	0.0263314	-1.6995
13528127	AT5G19110	NM_121916 // AT5G19110 // Eukaryotic aspartyl protease family protein // --- // 832031	AT5G19110	NM_121916	0.00298409	0.0373784	0.39567	0.0984056	0.00282675	-2.15727
13528367	AT5G19700	NM_121975 // AT5G19700 // MATE efflux family protein // --- // 832090 /// AT5G19700.1 /	AT5G19700	NM_121975	0.131404	1.18553e-05	0.183973	0.066392	0.0287627	-1.5053
13528386	AT5G19770	NM_121982 // TUA3 // tubulin alpha-3/alpha-5 chain // --- // 832097 /// AT5G19770.1 //	TUA3	NM_121982	0.00291295	0.000578385	0.839301	0.0583	0.00206747	-1.54283
13528912	AT5G20852	---		---	0.205634	0.155524	0.931962	0.0840573	0.0468039	-2.32406
13528918	AT5G20858	---		---	0.205634	0.155524	0.931962	0.0840573	0.0468039	-2.32406
13528979	AT5G20950	NM_180717 // AT5G20950 // Glycosyl hydrolase family protein // --- // 832220 /// AT5G20	AT5G20950	NM_180717	0.0140591	0.121121	0.148659	0.00416029	0.00118546	1.52593
13529131	AT5G21940	NM_147877 // AT5G21940 // hypothetical protein // --- // 832254 /// AT5G21940.1 // AT5G	AT5G21940	NM_147877	0.00312351	8.30121e-06	0.0915228	0.22515	0.00482139	1.58879
13529531	AT5G22750	NM_122181 // RAD5 // DNA/RNA helicase protein RAD5 // --- // 832338 /// AT5G22750.1 //	RAD5	NM_122181	0.0218453	0.335509	0.587723	0.014523	0.00332501	1.59159
13529611	AT5G22790	NM_122185 // RER1 // protein reticulata-related 1 // --- // 832342 /// AT5G22790.1 // R	RER1	NM_122185	0.0506654	0.07262	0.13714	0.0634684	0.0145865	1.55578
13529865	AT5G23430	NM_122250 // AT5G23430 // Katanin p80 WD40 repeat-containing subunit B1-1 // --- // 832	AT5G23430	NM_122250	0.163345	0.0246681	0.063122	0.00859367	0.00811585	1.61559
13530133	AT5G24070	NM_122312 // AT5G24070 // peroxidase // --- // 832472 /// AT5G24070.1 // AT5G24070 // p	AT5G24070	NM_122312	0.046263	0.0389094	0.277717	0.204336	0.0306775	-2.04599
13530459	AT5G24630	NM_122371 // BIN4 // DNA-binding protein BIN4 // --- // 832534 /// NM_001161266 // BIN4	BIN4	NM_122371	0.0764659	0.00628701	0.054613	0.0739175	0.0213154	1.54004
13530480	AT5G24660	NM_122375 // LSU2 // response to low sulfur 2 // --- // 832538 /// AT5G24660.1 // LSU2	LSU2	NM_122375	0.00448288	1.17365e-05	0.608601	0.153797	0.00492547	-2.01672
13530521	AT5G24740	NM_122383 // AT5G24740 // hypothetical protein // --- // 832543 /// AT5G24740.1 // AT5G	AT5G24740	NM_122383	0.0979759	0.628023	0.0707473	0.180753	0.0474263	1.689
13530796	AT5G25270	NM_122436 // AT5G25270 // ubiquitin-like domain-containing protein // --- // 832599 ///	AT5G25270	NM_122436	0.0763856	0.237854	0.207625	0.0511916	0.0166186	1.54511
13531776	AT5G28400	NM_122723 // AT5G28400 // hypothetical protein // --- // 832925 /// AT5G28400.1 // AT5G	AT5G28400	NM_122723	0.00912591	0.00506819	0.246816	0.00431637	0.000951538	1.78604
13532271	AT5G35570	NM_122948 // AT5G35570 // O-fucosyltransferase family protein // --- // 833522 /// AT5G	AT5G35570	NM_122948	0.00818692	0.0760875	0.141045	0.0766689	0.0048864	1.51707
13532314	AT5G35605	---		---	0.00677219	0.526914	0.0303885	0.0868715	0.00463306	-2.13094
13533454	AT5G39120	NM_123274 // AT5G39120 // germin-like protein subfamily 1 member 15 // --- // 833905 //	AT5G39120	NM_123274	0.0435493	0.00052694	0.0764885	0.163726	0.0250944	3.05311
13533574	AT5G39535	NM_105549 // NUDX1 // nudix hydrolase 1 // --- // 843207 /// AT1G68760.1 // NUDX1 // nu	NUDX1	NM_105549	0.119429	0.836796	0.0801034	0.108183	0.0377807	-1.51846
13533873	AT5G40395	---		---	0.0411207	0.10289	0.100788	0.172983	0.0250756	-1.63725
13533929	AT5G40590	NM_123423 // AT5G40590 // cysteine/histidine-rich C1 domain-containing protein // --- /	AT5G40590	NM_123423	0.058827	1.15915e-06	0.376321	0.00225752	0.00174486	-1.77924
13534097	AT5G41130	NM_123478 // AT5G41130 // Esterase/lipase/thioesterase-containing protein // --- // 834	AT5G41130	NM_123478	0.105957	0.935378	0.116825	0.0743795	0.0267749	1.5454
13534191	AT5G41340	NM_123499 // UBC4 // ubiquitin-conjugating enzyme E2 4 // --- // 834136 /// AT5G41340.1	UBC4	NM_123499	0.00154068	0.0203036	0.054181	0.362001	0.00386425	-1.54158
13534445	AT5G42092	NM_123574 // AT5G42090 // Lung seven transmembrane receptor family protein // --- // 83	AT5G42090	NM_123574	0.0671423	0.116905	0.61881	0.0383066	0.0125702	-1.51968
13534489	AT5G42300	NM_123595 // UBL5 // ubiquitin-like protein 5 // --- // 834235 /// AT5G42300.1 // UBL5	UBL5	NM_123595	0.00118312	6.75235e-05	0.0108272	0.00172694	0.000179292	-1.54449
13534654	AT5G42785	NM_148076 // AT5G42785 // hypothetical protein // --- // 834289 /// AT5G42785.1 // AT5G	AT5G42785	NM_148076	0.00778544	0.0483021	0.0321214	0.423457	0.0148941	-1.74492
13534754	AT5G42957	NM_148078 // AT5G42957 // hypothetical protein // --- // 834309 /// AT5G42957.1 // AT5G	AT5G42957	NM_148078	0.226551	0.436083	0.565027	0.0407711	0.0302943	-1.51811
13534849	AT5G43200	NM_123686 // AT5G43200 // C3HC4-type RING finger domain-containing protein // --- // 83	AT5G43200	NM_123686	0.709825	0.266446	0.541012	0.00113614	0.0104591	-1.54055
13534934	AT5G43350	NM_123701 // PHT1;1 // inorganic phosphate transporter 1-1 // --- // 834353 /// AT5G433	PHT1;1	NM_123701	0.00554545	1.59053e-05	0.340877	0.152622	0.00570243	-1.58169
13535298	AT5G44260	NM_123793 // AT5G44260 // zinc finger CCCH domain-containing protein 61 // --- // 83444	AT5G44260	NM_123793	0.0395809	0.00132964	0.755751	0.0376239	0.00881038	1.70577
13535448	AT5G44610	NM_123828 // MAP18 // microtubule-associated protein 18 // --- // 834489 /// AT5G44610.	MAP18	NM_123828	0.0510902	0.00110316	0.328909	0.124228	0.0230967	-1.67404
13535548	AT5G44800	NM_123848 // CHR4 // chromatin remodeling 4 protein // --- // 834510 /// AT5G44800.1 //	CHR4	NM_123848	0.216596	0.0784431	0.0791862	0.0747501	0.0447892	1.50034
13535612	AT5G45050	NM_180802 // TTR1 // putative WRKY transcription factor 16 // --- // 834536 /// AT5G450	TTR1	NM_180802	0.00877632	0.0387847	0.17501	0.0104609	0.0015754	1.56684
13535622	AT5G45070	NM_123875 // PP2-A8 // protein PHLOEM protein 2-LIKE A8 // --- // 834538 /// AT5G45070.	PP2-A8	NM_123875	0.0684708	0.000903975	0.419504	0.0294108	0.0106844	-1.68437
13536105	AT5G46190	NM_123988 // AT5G46190 // RNA-binding KH domain-containing protein // --- // 834661 ///	AT5G46190	NM_123988	0.0094692	0.941282	0.13157	0.0168287	0.00218334	1.63209
13536361	AT5G46890	NM_124060 // AT5G46890 // bifunctional inhibitor/lipid-transfer protein/seed storage 2S	AT5G46890	NM_124060	0.00141676	3.30722e-06	0.000235507	0.00054547	0.000103935	-2.96165
13536743	AT5G47950	NM_124169 // AT5G47950 // HXXXD-type acyl-transferase-like protein // --- // 834846 ///	AT5G47950	NM_124169	0.0194775	0.000125632	0.961165	0.078377	0.00886092	-1.82497
13537946	AT5G50562	NM_001125937 // AT5G50562 // hypothetical protein // --- // 6240680 /// NM_124444 // AT	AT5G50562	NM_001125937	0.0625355	0.604752	0.99737	0.103187	0.0233402	-2.6519
13538265	AT5G51310	NM_124510 // AT5G51310 // gibberellin 20-oxidase-related protein // --- // 835205 /// A	AT5G51310	NM_124510	0.016733	0.151805	0.944686	0.081662	0.00821704	-1.88984
13539155	AT5G53880	NM_124767 // AT5G53880 // hypothetical protein // --- // 835469 /// AT5G53880.1 // AT5G	AT5G53880	NM_124767	0.0163886	0.231845	0.00406176	0.043115	0.00543789	-1.59832
13539180	AT5G53940	NM_124773 // AT5G53940 // yippee-like zinc-binding protein // --- // 835477 /// AT5G539	AT5G53940	NM_124773	0.145321	0.0488205	0.138556	0.0108834	0.00887079	-1.52107
13539288	AT5G54200	NM_124800 // AT5G54200 // transducin/WD40 domain-containing protein // --- // 835508 //	AT5G54200	NM_124800	0.120205	0.0275472	0.0370954	0.0327957	0.0166819	1.57413
13539443	AT5G54700	NM_124851 // AT5G54700 // ankyrin repeat-containing protein // --- // 835559 /// AT5G54	AT5G54700	NM_124851	0.418494	0.00144012	0.396019	0.0184113	0.0277283	-1.50455
13539814	AT5G55600	NM_124942 // AT5G55600 // agenet domain-containing protein / bromo-adjacent homology (B	AT5G55600	NM_124942	0.088309	0.441158	0.172293	0.0717805	0.0230499	1.5004
13540085	AT5G56550	NM_125038 // OXS3 // oxidative stress 3 // --- // 835756 /// AT5G56550.1 // OXS3 // oxi	OXS3	NM_125038	0.00392416	0.000253833	0.0117209	0.0521713	0.00237683	2.01297
13540124	AT5G56670	NM_125050 // AT5G56670 // 40S ribosomal protein S30 // --- // 835768 /// AT5G56670.1 //	AT5G56670	NM_125050	0.114633	0.0754039	0.182132	0.0355017	0.0170506	-1.60417
13540265	AT5G56975	---		---	0.0043616	0.0315644	0.0737154	0.00350269	0.000554972	-1.6371
13540454	AT5G57350	NM_125118 // HA3 // H(+)-ATPase 3 // --- // 835841 /// NM_001203630 // HA3 // H(+)-ATPa	HA3	NM_125118	0.090067	0.776762	0.0491691	0.0628891	0.0213483	-1.55757
13540784	AT5G58050	NM_125190 // SVL4 // protein SEUSS-like 4 // --- // 835917 /// AT5G58050.1 // SVL4 // p	SVL4	NM_125190	0.14316	0.352506	0.486663	0.0769577	0.0338506	-1.5115
13541131	AT5G58900	NM_125280 // AT5G58900 // Homeodomain-like transcriptional regulator // --- // 836007 /	AT5G58900	NM_125280	0.000128232	3.58536e-05	0.742414	0.00132813	4.26378e-05	-1.56178
13541214	AT5G59060	NM_125296 // AT5G59060 // hypothetical protein // --- // 836023 /// AT5G59060.1 // AT5G	AT5G59060	NM_125296	0.0867383	0.00908424	0.536956	0.00244261	0.00228543	-1.67491
13541218	AT5G59080	NM_125298 // AT5G59080 // hypothetical protein // --- // 836025 /// AT5G59080.1 // AT5G	AT5G59080	NM_125298	0.0264195	0.000980741	0.591744	0.0290784	0.00577412	-1.77898
13541399	AT5G59530	NM_125345 // AT5G59530 // putative 2-oxoglutarate-dependent dioxygenase // --- // 83607	AT5G59530	NM_125345	0.45165	0.00772712	0.606304	0.0282361	0.0402368	-1.72452
13541454	AT5G59740	NM_125366 // AT5G59740 // UDP-N-acetylglucosamine (UAA) transporter family protein // -	AT5G59740	NM_125366	0.0679251	0.470034	0.666504	0.0778963	0.0203809	1.65733
13541492	AT5G59800	NM_125372 // MBD7 // methyl-CPG-binding domain 7 protein // --- // 836101 /// AT5G59800	MBD7	NM_125372	0.0864865	0.00188973	0.475346	0.0462195	0.0168614	1.52427
13541643	AT5G60210	NM_125414 // RIP5 // interactor of constitutive active ROPs 3 // --- // 836143 /// AT5G	RIP5	NM_125414	0.0907442	0.973343	0.241349	0.00424716	0.00344977	1.70314
13541704	AT5G60530	NM_125446 // AT5G60530 // late embryogenesis abundant protein-like protein // --- // 83	AT5G60530	NM_125446	0.0507843	0.369263	0.990539	0.0575654	0.013694	-2.02999
13542061	AT5G61280	NM_125521 // AT5G61280 // Remorin family protein // --- // 836249 /// AT5G61280.1 // AT	AT5G61280	NM_125521	0.0016605	0.00481149	0.485443	0.0372018	0.00110727	-2.13632
13542701	AT5G62920	NM_125686 // ARR6 // two-component response regulator ARR6 // --- // 836412 /// AT5G629	ARR6	NM_125686	0.00183058	0.00433926	0.329561	0.0266607	0.000991925	-1.96291
13543019	AT5G63630	NM_125758 // AT5G63630 // DEAD-box ATP-dependent RNA helicase 31 // --- // 836483 /// A	AT5G63630	NM_125758	0.00567504	0.239141	0.0360111	0.0393671	0.00258541	1.54986
13543434	AT5G64570	NM_125853 // XYL4 // beta-D-xylosidase 4 // --- // 836578 /// AT5G64570.1 // XYL4 // be	XYL4	NM_125853	0.00118824	0.00221083	0.00269356	0.00697688	0.00037525	1.82372
13543627	AT5G65040	NM_125903 // AT5G65040 // hypothetical protein // --- // 836628 /// AT5G65040.1 // AT5G	AT5G65040	NM_125903	0.0419998	0.000910408	0.384859	0.0185505	0.00579655	-1.71615
13543866	AT5G65630	NM_125961 // GTE7 // global transcription factor group E7 // --- // 836689 /// AT5G6563	GTE7	NM_125961	0.0209526	0.0203721	0.0729887	0.0741263	0.0089771	1.6095
13544104	AT5G66053	NM_148167 // AT5G66052 // hypothetical protein // --- // 836736 /// NM_001126035 // AT5	AT5G66052	NM_148167	0.0859514	0.900565	0.456924	0.186325	0.0442169	-1.55537
13544413	AT5G66650	NM_126063 // AT5G66650 // hypothetical protein // --- // 836797 /// AT5G66650.1 // AT5G	AT5G66650	NM_126063	0.00727292	0.000408053	0.0246266	0.0609407	0.00393216	1.80088
13544462	AT5G66817	---		---	0.0627875	0.304196	0.176551	0.174721	0.0338778	-2.22284
13544464	AT5G66840	NM_126083 // AT5G66840 // SAP domain-containing protein // --- // 836818 /// AT5G66840.	AT5G66840	NM_126083	0.823	0.0100172	0.45691	0.00196563	0.0092376	1.56091
13544839	ATCG00270	ATCG00280.1 // psbC // PSII 43 kDa protein // --- // 844773 /// ATCG00270.1 // psbD //	psbC	ATCG00280.1	0.0128083	0.00296677	0.79998	0.00468493	0.00121057	1.59477
13544858	ATCG00490	ATCG00490.1 // rbcL // RuBisCO large subunit // --- // 844754	rbcL	ATCG00490.1	0.0402918	0.0261485	0.269802	0.000760335	0.000674624	1.65273
13544880	ATCG00680	ATCG00680.1 // psbB // photosystem II P680 chlorophyll A apoprotein // --- // 844733	psbB	ATCG00680.1	0.0183652	0.000200792	0.688582	0.00206143	0.00088023	1.54317
13544884	ATCG00710	ATCG00710.1 // psbH // photosystem II reaction center protein H // --- // 844730	psbH	ATCG00710.1	0.16779	0.0247614	0.150644	0.00749039	0.00749611	1.55355
13544890	ATCG00860	ATCG01280.1 // ycf2 // Ycf2 // --- // 1466248 /// ATCG01280.1 // ycf2 // ycf2 // --- //	ycf2	ATCG01280.1	0.0906408	0.00993834	0.129603	0.0164105	0.00866763	1.5186
13544898	ATCG00930	---		---	0.0830031	0.486036	0.0403447	0.00195293	0.0019052	1.73682
13544900	ATCG00940	---		---	0.0178539	0.0262194	0.061412	0.00370416	0.00125907	1.9829
13544921	ATCG01230	ATCG01230.1 // rps12 // ribosomal protein S12 // --- // 1466250 /// ATCG01230.1 // rps1	rps12	ATCG01230.1	0.0898684	0.849651	0.0559972	0.0203145	0.00995193	1.50534
13544928	ATCG01260	---		---	0.00647051	0.338966	0.063212	0.034677	0.00261734	-1.93817
13544932	ATCG01300	ATCG01300.1 // rpl23 // 50S ribosomal protein L23 // --- // 1466247 /// ATCG01300.1 //	rpl23	ATCG01300.1	0.0964925	0.371342	0.105348	0.0143594	0.00824258	1.53266
13544961	ATCG00170	ATCG00170.1 // rpoC2 // RNA polymerase beta'' chain // --- // 844785	rpoC2	ATCG00170.1	0.0899202	0.983794	0.0383788	0.00624979	0.00447762	1.50646
13544974	ATCG00250	NM_148737 // AT3G20362 // hypothetical protein // --- // 821581 /// AT3G20362.1 // AT3G	AT3G20362	NM_148737	0.085696	0.0179765	0.0936914	0.0989009	0.0281459	-1.64798
13544982	ATCG00350	ATCG00350.1 // psaA // PSI P700 apoprotein A1 // --- // 844768	psaA	ATCG00350.1	0.0208692	0.33333	0.227841	0.00614358	0.00189058	1.81231
13545027	ATCG00750	ATCG00750.1 // rps11 // 30S ribosomal protein S11 // --- // 844726	rps11	ATCG00750.1	0.0511861	0.6604	0.0161548	0.00333351	0.00210692	1.7375
13545045	ATCG00840	ATCG01300.1 // rpl23 // 50S ribosomal protein L23 // --- // 1466247 /// ATCG01300.1 //	rpl23	ATCG01300.1	0.0964925	0.371342	0.105348	0.0143594	0.00824258	1.53266
13545049	ATCG00880	---		---	0.00647051	0.338966	0.063212	0.034677	0.00261734	-1.93817
13545056	ATCG00905	ATCG01230.1 // rps12 // ribosomal protein S12 // --- // 1466250 /// ATCG01230.1 // rps1	rps12	ATCG01230.1	0.0898684	0.849651	0.0559972	0.0203145	0.00995193	1.50534
13545089	ATCG01190	---		---	0.0178539	0.0262194	0.061412	0.00370416	0.00125907	1.9829
13545092	ATCG01200	---		---	0.0830031	0.486036	0.0403447	0.00195293	0.0019052	1.73682
13545100	ATCG01280	ATCG01280.1 // ycf2 // Ycf2 // --- // 1466248 /// ATCG01280.1 // ycf2 // ycf2 // --- //	ycf2	ATCG01280.1	0.0906408	0.00993834	0.129603	0.0164105	0.00866763	1.5186
13545108	ATMG00130	ATMG00130.1 // ArthMp012 // hypothetical protein // --- // 3371317	ArthMp012	ATMG00130.1	0.153686	0.00439342	0.16918	0.0153718	0.0116993	1.65831
13545114	ATMG00170	NM_126759 // AT2G07722 // hypothetical protein // --- // 815395 /// AT2G07722.1 // AT2G	AT2G07722	NM_126759	0.0680999	0.000366621	0.0150267	0.0454631	0.0142196	2.04893
13545116	ATMG00210	NM_126761 // AT2G07725 // 60S ribosomal protein L5 // --- // 815398 /// AT2G07725.1 //	AT2G07725	NM_126761	0.098055	0.111163	0.0420518	0.0125711	0.00760877	1.60886
13545145	ATMG00430	NM_126748 // AT2G07701 // hypothetical protein // --- // 815376 /// AT2G07701.1 // nad1	AT2G07701	NM_126748	0.0473266	0.000178081	0.0138201	0.0145694	0.00533552	2.04114
13545147	ATMG00440	NM_126769 // AT2G07702 // hypothetical protein // --- // 815377 /// AT2G07702.1 // nad1	AT2G07702	NM_126769	0.0437741	0.000147593	0.0332208	0.0289599	0.00793445	1.66102
13545151	ATMG00490	NM_126752 // AT2G07708 // hypothetical protein // --- // 815383 /// AT2G07708.1 // Arth	AT2G07708	NM_126752	0.0137319	0.00783347	0.112768	0.00134082	0.000573727	2.3338
13545161	ATMG00540	NM_126753 // AT2G07713 // hypothetical protein // --- // 815387 /// AT2G07713.1 // Arth	AT2G07713	NM_126753	0.0621262	0.00177322	0.00373289	0.016582	0.00687482	1.69402
13545177	ATMG00620	NM_126759 // AT2G07722 // hypothetical protein // --- // 815395 /// AT2G07722.1 // AT2G	AT2G07722	NM_126759	0.0680999	0.000366621	0.0150267	0.0454631	0.0142196	2.04893
13545179	ATMG00630	ATMG00630.1 // ArthMp056 // hypothetical protein // --- // 3371308	ArthMp056	ATMG00630.1	0.0100674	8.56938e-06	0.0117439	0.00313909	0.000828401	2.20668
13545188	ATMG00750	ATMG00750.1 // ArthMp067 // hypothetical protein // --- // 4024987	ArthMp067	ATMG00750.1	0.0296627	0.0155027	0.116313	0.00751073	0.00263128	1.83013
13545209	ATMG01090	NM_201709 // AT2G07777 // ATP synthase 9 // --- // 2745461 /// AT2G07777.1 // AT2G07777	AT2G07777	NM_201709	0.029269	0.0226911	0.0249503	0.00444652	0.0018638	1.58441
13545211	ATMG01100	NM_147269 // AT2G07749 // Mitovirus RNA-dependent RNA polymerase // --- // 815342 /// A	AT2G07749	NM_147269	0.0646605	0.030622	0.0128362	0.0754342	0.0192881	2.21692
13545217	ATMG01270	NM_126746 // AT2G07696 // ribosomal protein S7 // --- // 815372 /// AT2G07696.1 // rps7	AT2G07696	NM_126746	0.00750596	0.00432245	0.00932215	0.00294733	0.000678432	1.72826
13545225	ATMG01340	---		---	0.179485	0.0267043	0.00931388	0.0619351	0.0342146	1.65368
13545256	ATMG00190	---		---	0.131746	0.00044202	0.562581	0.00793731	0.00668577	1.52922
13545260	ATMG00240	ATMG00240.1 // ArthMp021 // hypothetical protein // --- // 3371322	ArthMp021	ATMG00240.1	0.234096	0.0172449	0.0848757	0.0455516	0.0335408	1.51118
13545264	ATMG00280	ATMG00280.1 // ArthMp025 // hypothetical protein // --- // 3371324	ArthMp025	ATMG00280.1	0.0986088	0.593334	0.145875	0.00223862	0.00231009	1.87799
13545271	ATMG00300	ATMG00300.1 // ArthMp028 // hypothetical protein // --- // 3371325	ArthMp028	ATMG00300.1	0.043221	0.000386772	0.0199892	0.00889317	0.00366185	1.99355
13545273	ATMG00310	ATMG00310.1 // ArthMp029 // hypothetical protein // --- // 3371326 /// ATMG00320.1 // A	ArthMp029	ATMG00310.1	0.0896877	0.00892093	0.0401243	0.0437238	0.0166429	2.17101
13545279	ATMG00450	ATMG00450.1 // ArthMp038 // hypothetical protein // --- // 3371331	ArthMp038	ATMG00450.1	0.0693859	0.00305722	0.0975114	0.0385536	0.0128997	1.83553
13545293	ATMG00530	NM_201708 // AT2G07776 // hypothetical protein // --- // 815417 /// AT2G07776.2 // Arth	AT2G07776	NM_201708	0.0415825	0.00131013	0.0952757	0.0281844	0.00754555	1.71319
13545297	ATMG00610	NM_126757 // AT2G07719 // Putative membrane lipoprotein // --- // 815393 /// AT2G07719.	AT2G07719	NM_126757	0.0110808	4.33228e-07	0.857556	0.00536646	0.00121147	1.50367
13545305	ATMG00670	ATMG00670.1 // ArthMp060 // hypothetical protein // --- // 3371310	ArthMp060	ATMG00670.1	0.0654182	0.00103244	0.632116	0.00639452	0.00376186	1.76128
13545323	ATMG00830	ATMG00830.1 // ccb382 // cytochrome c biogenesis orf382 // --- // 3890472	ccb382	ATMG00830.1	0.0655165	0.00884692	0.023357	0.00975133	0.00499493	1.59121
13545325	ATMG00840	ATMG00840.1 // ArthMp073 // hypothetical protein // --- // 4024992	ArthMp073	ATMG00840.1	0.102886	0.000171696	0.0343347	0.0546014	0.0212331	2.01118
13545327	ATMG00870	ATMG00870.1 // ArthMp076 // hypothetical protein // --- // 4024996 /// ATMG00880.1 // A	ArthMp076	ATMG00870.1	0.127213	6.91766e-05	0.0355134	0.014201	0.00977574	1.88695
13545343	ATMG00960	ATMG00960.1 // ccb203 // cytochrome c biogenesis orf203 // --- // 3890474	ccb203	ATMG00960.1	0.0212647	0.0280416	0.310279	0.00497505	0.00167278	1.70625
13545363	ATMG01110	ATMG01110.1 // ArthMp097 // hypothetical protein // --- // 4024973	ArthMp097	ATMG01110.1	0.0660193	0.111012	0.261454	0.044549	0.0137435	2.25534
13545368	ATMG01130	ATMG01130.1 // nad1 // NADH dehydrogenase subunit 1 // --- // 3890477	nad1	ATMG01130.1	0.0619596	0.00875092	0.0174851	0.0110451	0.00524516	1.61226
13545370	ATMG01140	NM_126769 // AT2G07702 // hypothetical protein // --- // 815377 /// AT2G07702.1 // nad1	AT2G07702	NM_126769	0.0437741	0.000147593	0.0332208	0.0289599	0.00793445	1.66102
13545372	ATMG01150	NM_126748 // AT2G07701 // hypothetical protein // --- // 815376 /// AT2G07701.1 // nad1	AT2G07701	NM_126748	0.0473266	0.000178081	0.0138201	0.0145694	0.00533552	2.04114
13545389	ATMG01240	ATMG01240.1 // nad1 // NADH dehydrogenase subunit 1 // --- // 3890477	nad1	ATMG01240.1	0.132941	0.020948	0.394086	0.124662	0.0450689	2.28271
13545401	ATMG01330	ATMG01330.1 // nad2 // NADH dehydrogenase subunit 2 // --- // 3371312	nad2	ATMG01330.1	0.0447917	0.135844	0.0133586	0.0199144	0.00631692	1.71769
13545411	ATMG01410	ATMG01410.1 // ArthMp112 // hypothetical protein // --- // 4024966	ArthMp112	ATMG01410.1	0.0845773	0.00819773	0.080911	0.0260679	0.0113105	1.56933
13545591	AT1G17570	---		---	0.326452	0.21508	0.654038	0.00680686	0.0110503	-2.97297
13545603	AT3G02715	---		---	0.143367	0.640668	0.0981496	0.064292	0.0299092	-2.21702
13545729	AT2G35850	NM_001202758 // AT2G35840 // putative sucrose-phosphatase 2 // --- // 818157 /// NM_129	AT2G35840	NM_001202758	0.489349	0.412474	0.166514	0.0175245	0.0305481	-1.62596

## Sheet: Tab. S3
A selective autophagy cargo receptor NBR1 modulates abscisic acid signalling in Arabidopsis thaliana; Tarnowski L, Collados Rodriguez M, Brzywczy J, Piecho-Kabacik M, Krčkova Z, Martinec J, Wawrzynska A, Sirko A.
Supplementary Tab. S3. List of hubs having interaction with at least 5 OX DEGs (top hubs).
BioGRID ID	Entrez name	AGI Code	Synonyms	Gene Name	degree.DEG	degree.total	Hub enrichment [degree.DEG/degree.total]
17175	831899	AT5G03240	F15A17.270|F15A17_270|POLYUBIQUITIN 3 PROTEIN|polyubiquitin 3	UBQ3	57	1355	0.0420664
2510	817158	AT2G26180	IQ-domain 6|T1D16.18|T1D16_18	IQD6	29	479	0.0605428
23540	838300	AT1G17280	F20D23.1|F20D23_1|ubiquitin-conjugating enzyme 34	UBC34	28	448	0.0625
5729	820395	AT3G12180	-	AT3G12180	28	534	0.0524345
15799	830520	AT5G06320	MHF15.16|MHF15_16|NDR1/HIN1-like 3	NHL3	26	360	0.0722222
26398	841173	AT1G47640	F16N3.6|F16N3_6	AT1G47640	22	308	0.0714286
20261	835015	AT5G49540	K6M13.9|K6M13_9	AT5G49540	22	354	0.0621469
5182	819847	AT3G66654	T8E24.14|T8E24_14	AT3G66654	22	382	0.0575916
25015	839780	AT1G29060	F28N24.23|F28N24_23	AT1G29060	19	296	0.0641892
14496	829209	AT4G30850	F6I18.240|F6I18_240|heptahelical transmembrane protein2	HHP2	19	335	0.0567164
12388	827091	AT4G14455	ARABIDOPSIS THALIANA BET1P/SFT1P-LIKE PROTEIN 14BB|ATBS14B|BET12|BET1P/SFT1P-LIKE PROTEIN 14BB|BS14B	ATBET12	17	242	0.0702479
15203	829922	AT4G37680	F19F18.170|F19F18_170|heptahelical protein 4	HHP4	17	308	0.0551948
21330	836086	AT5G59650	MTH12.9|MTH12_9	AT5G59650	16	230	0.0695652
16340	831062	AT5G11890	F14F18.60|F14F18_60	AT5G11890	15	198	0.0757576
4106	818769	AT2G41705	-	AT2G41705	14	236	0.059322
5567	820233	AT3G10640	-	VPS60.1	13	264	0.0492424
21910	836668	AT5G65430	14-3-3 PROTEIN G-BOX FACTOR14 KAPPA|14-3-3KAPPA|GF14 KAPPA|GF14 KAPPA ISOFORM|MNA5.16|MNA5_16|general regulatory factor 8	GRF8	12	185	0.0648649
25600	840368	AT1G34640	F12K21.2	AT1G34640	12	216	0.0555556
13118	827827	AT4G20790	F21C20.140|F21C20_140	AT4G20790	12	277	0.0433213
3543	818199	AT2G36270	ABA INSENSITIVE 5|F2H17.12|F2H17_12|GIA1|GROWTH-INSENSITIVITY TO ABA 1	ABI5	11	73	0.150685
12934	827641	AT4G19030	"AT-NLM1|ATNLM1|F13C5.200|F13C5_200|NIP1;1|NOD26-LIKE INTRINSIC PROTEIN 1;1|NOD26-LIKE MAJOR INTRINSIC PROTEIN 1"	NLM1	11	184	0.0597826
22542	837301	AT1G07860	F24B9.36|F24B9_36	AT1G07860	11	232	0.0474138
7538	822207	AT3G26090	ATRGS1|REGULATOR OF G-PROTEIN SIGNALING 1	RGS1	10	152	0.0657895
4545	819210	AT2G46020	ARABIDOPSIS THALIANA BRAHMA|ATBRM|BRAHMA|CHA2|CHR2|CHROMATIN REMODELING 2|T3F17.33	BRM	10	172	0.0581395
19087	833836	AT5G38480	GF14PSI ISOFORM|MXI10.21|MXI10_21|RCI1|general regulatory factor 3	GRF3	10	229	0.0436681
6289	820956	AT3G17000	ubiquitin-conjugating enzyme 32	UBC32	10	244	0.0409836
23297	838057	AT1G14920	F10B6.34|F10B6_34|GAI PROTEIN|GIBBERELLIC ACID INSENSITIVE|RESTORATION ON GROWTH ON AMMONIA 2|RGA2	GAI	9	109	0.0825688
24013	838774	AT1G21700	ATSWI3C|CHB4|CHROMATIN REMODELING COMPLEX SUBUNIT B|F8K7.13|F8K7_13|SWITCH/sucrose nonfermenting 3C	SWI3C	9	146	0.0616438
24138	838899	AT1G22920	AJH1|ARABIDOPSIS JAB1 HOMOLOG 1|COP9 signalosome 5A|CSN5|F19G10.12|F19G10_12|JAB1|PUTATIVE JUN KINASE ACTIVATOR	CSN5A	9	158	0.056962
11778	826479	AT4G09000	GENERAL REGULATORY FACTOR1-G-BOX FACTOR 14-3-3 HOMOLOG ISOFORM CHI|GF14 CHI|general regulatory factor 1	GRF1	9	221	0.040724
16605	831328	AT5G14760	L-aspartate oxidase|T9L3.60|T9L3_60	AO	8	41	0.195122
10545	825231	AT3G60600	(AT)VAP|VAMP/SYNAPTOBREVIN-ASSOCIATED PROTEIN 27-1|VAP27|VAP27-1|vesicle associated protein	VAP	8	103	0.0776699
13926	828639	AT4G25360	T30C3.30|T30C3_30|TRICHOME BIREFRINGENCE-LIKE 18	TBL18	8	146	0.0547945
25303	840069	AT1G31812	ACBP|ACYL-COA-BINDING PROTEIN|F5M6.27|F5M6_27|acyl-CoA-binding protein 6	ACBP6	8	153	0.0522876
29384	844165	AT1G78300	14-3-3 PROTEIN G-BOX FACTOR14 OMEGA|14-3-3OMEGA|F3F9.16|F3F9_16|GF14 OMEGA|general regulatory factor 2	GRF2	8	155	0.0516129
17564	832289	AT5G22290	NAC domain containing protein 89|T6G21.9|anac089	NAC089	8	238	0.0336134
22840	837600	AT1G10585	basic helix-loop-helix (bHLH) protein	AIB1	7	60	0.116667
3274	817927	AT2G33610	ATSWI3B|CHB2|CHROMATIN REMODELING COMPLEX SUBUNIT B|F4P9.38|F4P9_38|switch subunit 3	SWI3B	7	69	0.101449
6394	821061	AT3G02150	CYCLOIDEA AND PCF TRANSCRIPTION FACTOR 13|F1C9.6|TCP13|TEOSINTE BRANCHED1|TFPD|plastid transcription factor 1	PTF1	7	92	0.076087
19474	834224	AT5G42190	ARABIDOPSIS SKP1-LIKE 2|Arabidopsis SKP-like 2|MJC20.30|MJC20_30|SKP1B	ASK2	7	152	0.0460526
29147	843928	AT1G75950	ARABIDOPSIS SKP1 HOMOLOGUE 1|ASK1|ATSKP1|S phase kinase-associated protein 1|SKP1A|T4O12.17|T4O12_17|UFO INTERACTING PROTEIN 1|UIP1	SKP1	7	160	0.04375
16891	831615	AT5G17490	K3M16.60|K3M16_60|RGA-like protein 3	RGL3	6	24	0.25
20755	835511	AT5G54230	AtMYB49|MDK4.5|MDK4_5|myb domain protein 49	MYB49	6	29	0.206897
1765	816408	AT2G18915	ADAGIO 2|ADO2|LOV KELCH protein 2	LKP2	6	35	0.171429
21284	836040	AT5G59220	MNC17.13|MNC17_13|highly ABA-induced PP2C gene 1	HAI1	6	36	0.166667
9329	824010	AT3G48510	-	AT3G48510	6	40	0.15
14269	828982	AT4G28640	T5F17.90|T5F17_90|indole-3-acetic acid inducible 11	IAA11	6	46	0.130435
17041	831765	AT5G01820	ATCIPK14|ATSR1|CBL-INTERACTING PROTEIN KINASE 14|CIPK14|SERINE/THREONINE PROTEIN KINASE 1|SNF1-RELATED PROTEIN KINASE 3.15|SnRK3.15|T20L15.90|T20L15_90	SnRK3.15	6	52	0.115385
5648	820314	AT3G11410	AHG3|ARABIDOPSIS THALIANA PROTEIN PHOSPHATASE 2CA|ATPP2CA|protein phosphatase 2CA	PP2CA	6	69	0.0869565
89	814686	AT2G01570	F2I9.19|F2I9_19|REPRESSOR OF GA|REPRESSOR OF GA1-3 1|RGA	RGA1	6	78	0.0769231
5841	820507	AT3G13175	-	AT3G13175	6	125	0.048
9236	823916	AT3G47620	AtTCP14|TEOSINTE BRANCHED|cycloidea and PCF (TCP) 14	TCP14	6	132	0.0454545
28101	842880	AT1G65690	F1E22.7|F1E22_7	AT1G65690	6	137	0.0437956
23958	838719	AT1G21240	F16F4.8|F16F4_8|wall associated kinase 3	WAK3	6	152	0.0394737
14992	829710	AT4G35580	F8D20.90|F8D20_90|NAC transcription factor-like 9	NTL9	6	162	0.037037
2127	816774	AT2G22425	-	AT2G22425	6	172	0.0348837
21086	835842	AT5G57360	ADAGIO 1|ADO1|FKF1-LIKE PROTEIN 2|FKL2|LKP1|LOV KELCH PROTEIN 1|MSF19.2|MSF19_2|ZEITLUPE	ZTL	5	34	0.147059
23664	838425	AT1G18450	ATARP4|F15H18.8|F15H18_8|actin-related protein 4	ARP4	5	35	0.142857
25349	840115	AT1G32230	ARABIDOPSIS THALIANA P8 (INTERACTING PROTEIN)|ATP8|CEO|CEO1|F3C3.1|F3C3_1|RADICAL-INDUCED CELL DEATH1	RCD1	5	36	0.138889
2935	817586	AT2G30360	CBL-INTERACTING PROTEIN KINASE 11|CIPK11|PKS5|PROTEIN KINASE SOS2-LIKE 5|SNF1-RELATED PROTEIN KINASE 3.22|SNRK3.22|SOS3-interacting protein 4|T9D9.17|T9D9_17	SIP4	5	38	0.131579
21503	836259	AT5G61380	APRR1|AtTOC1|MFB13.13|MFB13_13|PRR1|PSEUDO-RESPONSE REGULATOR 1|TIMING OF CAB EXPRESSION 1	TOC1	5	43	0.116279
7572	822241	AT3G26370	-	AT3G26370	5	83	0.060241
24854	839619	AT1G27300	F17L21.9|F17L21_9	AT1G27300	5	113	0.0442478
29624	844406	AT1G80670	F23A5.2|F23A5_2	AT1G80670	5	192	0.0260417

## Sheet: Tab. S4
A selective autophagy cargo receptor NBR1 modulates abscisic acid signalling in Arabidopsis thaliana; Tarnowski L, Collados Rodriguez M, Brzywczy J, Piecho-Kabacik M, Krčkova Z, Martinec J, Wawrzynska A, Sirko A.
Supplementary Tab. S4. List of genes included in the enriched network shown in Fig. 2 (enriched network).
Gene Name	Other Names	Systematic Name	Synonyms	degree.DEG	degree.total	Root OX Fold of change	Root OX p-value	Regulation in roots	Shoot OX Fold of change	Shoot OX p-value	Regulation in shoots
AO	L-Aspartate Oxidase (AO)	AT5G14760	L-aspartate oxidase|T9L3.60|T9L3_60	8	41	-1.19441	0.271437		1.27171	0.456849
COR27	Cold Regulated Gene 27 (COR27)	AT5G42900	MBD2.9|MBD2_9|cold regulated gene 27	1	4	-1.07771	0.458825		7.62465	0.00314405	Shoots OX Up
AT1G22190	Related To AP2.4 (RAP2.4), (WIND2)	AT1G22190	F16L1.8|F16L1_8	3	17	1.58066	0.00113934	Roots OX Up	-1.33527	0.0581759
ARR4	Response Regulator 4 (ARR4)	AT1G10470	ATRR1|IBC7|INDUCED BY CYTOKININ 7|MEE7|RESPONCE REGULATOR 1|T10O24.8|T10O24_8|maternal effect embryo arrest 7|response regulator 4	0	13	-1.86716	0.000605052	Roots OX Down	1.00851	0.960526
RVE2	Reveille 2 (RVE2), Circadian 1 (CIR1)	AT5G37260	CIR1|CIRCADIAN 1|MNJ8.4|MNJ8_4|REVEILLE 2	3	17	-1.07161	0.759603		4.40874	0.0455402	Shoots OX Up
MYB49	MYB Domain Protein 49 (MYB49)	AT5G54230	AtMYB49|MDK4.5|MDK4_5|myb domain protein 49	6	29	1.24265	0.27201		-1.10147	0.669284
ABI5	ABA Insensitive 5 (ABI5)	AT2G36270	ABA INSENSITIVE 5|F2H17.12|F2H17_12|GIA1|GROWTH-INSENSITIVITY TO ABA 1	11	73	1.00182	0.991549		1.06522	0.779953
SnRK3.15	Serine/Threonine Protein Kinase 1 (SR1), SNF1-Related Protein Kinase 3.15 (SnRK3.15), CBL-Interacting Protein Kinase 14 (CIPK14)	AT5G01820	ATCIPK14|ATSR1|CBL-INTERACTING PROTEIN KINASE 14|CIPK14|SERINE/THREONINE PROTEIN KINASE 1|SNF1-RELATED PROTEIN KINASE 3.15|SnRK3.15|T20L15.90|T20L15_90	6	52	1.46147	0.020944		-1.58787	0.0138364	Shoots OX Down
AIB1	AIB1 - Lumba et al., (2014)	AT1G10585	-	7	60	1.05282	0.506718		4.59664	0.000762967	Shoots OX Up
AT5G40590		AT5G40590	MNF13.11|MNF13_11	2	7	-1.77924	0.00174486	Roots OX Down	-1.07236	0.563886
DWA2	DWD (DDB1-Binding WD40 Protein), Hypersensitive To Aba 2 (DWA2)	AT1G76260	DWD (DDB1-binding WD40 protein) hypersensitive to ABA 2|T23E18.19|T23E18_19	0	6	1.62124	0.0305524	Roots OX Up	1.02769	0.8702
HVA22D	HVA22 Homologue D (HVA22D)	AT4G24960	ARABIDOPSIS THALIANA HVA22 HOMOLOGUE D|ATHVA22D|F13M23.100|F13M23_100|HVA22 homologue D	2	7	-1.23853	0.0372943		2.27911	0.0392133	Shoots OX Up
ARR6	Response Regulator 6 (ARR6)	AT5G62920	MQB2.220|MQB2_220|response regulator 6	1	6	-1.96291	0.000991925	Roots OX Down	1.5436	0.3467
ABF1	Abscisic Acid Responsive Element-Binding Factor 1 (ABF1)	AT1G49720	F14J22.7|F14J22_7|abscisic acid responsive element-binding factor 1	0	21	1.1469	0.288055		2.17241	0.00108448	Shoots OX Up
RGL3	RGA-Like Protein 3 (RGL3)	AT5G17490	K3M16.60|K3M16_60|RGA-like protein 3	6	24	-1.09272	0.75425		1.41333	0.383868
EEL	ATBZIP12, Enhanced Em Level (EEL)	AT2G41070	ATBZIP12|DPBF4|ENHANCED EM LEVEL|T3K9.16|T3K9_16	0	5	1.51043	0.00945677	Roots OX Up	1.1738	0.389658
PP2-B11	Phloem Protein 2-B11 (PP2-B11)	AT1G80110	ATPP2-B11|F18B13.19|F18B13_19|phloem protein 2-B11	1	7	-1.1164	0.37553		1.87311	0.0272539	Shoots OX Up
RR5	Response Regulator 5 (RR5), Response Regulator 5 (ARR5)	AT3G48100	ARABIDOPSIS THALIANA RESPONSE REGULATOR 2|ARR5|ATRR2|IBC6|INDUCED BY CYTOKININ 6|response regulator 5	1	25	-2.07231	0.000829555	Roots OX Down	-1.01644	0.924226
AT4G29190	Oxidation-Related Zinc Finger 2 (OZF2)	AT4G29190	F17A13.10|F17A13_10	1	2	1.25447	0.0789135		1.78953	0.000997874	Shoots OX Up
SEN1	Senescence 1 (SEN1)	AT4G35770	ARABIDOPSIS THALIANA SENESCENCE 1|ATSEN1|DARK INDUCIBLE 1|DIN1|F4B14.3|SENESCENCE 1|SENESCENCE ASSOCIATED GENE 1	0	5	2.36971	0.028748	Roots OX Up	-2.23037	0.171808
HB-12	Homeobox 12 (HB-12)	AT3G61890	ARABIDOPSIS THALIANA HOMEOBOX 12|ATHB-12|ATHB12|homeobox 12	4	21	-1.01584	0.86954		1.51604	0.0177245	Shoots OX Up
MYC2	MYC2, RD22BP1	AT1G32640	ATMYC2|F6N18.4|F6N18_4|JAI1|JASMONATE INSENSITIVE 1|JIN1|RD22BP1|ZBF1	1	63	1.06951	0.298219		-1.62135	0.00150363	Shoots OX Down
AT5G26280		AT5G26280	F9D12.7	0	6	-1.79241	0.0017055	Roots OX Down	-1.06826	0.8354

## Sheet: Tab.S5
A selective autophagy cargo receptor NBR1 modulates abscisic acid signalling in Arabidopsis thaliana; Tarnowski L, Collados Rodriguez M, Brzywczy J, Piecho-Kabacik M, Krčkova Z, Martinec J, Wawrzynska A, Sirko A.
Supplementary Tab. S5. Expression of ABA-related genes in shoots and roots of OX7.5, KO1 and KO3. * According to Goda et al. 2008. Plant J.55: 526-42.
Process	AGI code	NAME	OX-shoots-FC	p-value	KO1-shoots-FC	p-value	KO3-shoots-FC	p-value	OX-roots-FC	p-value	KO1-roots-FC	p-value	KO3-roots-FC	p-value
Synthesis	AT5G67030	ABA1/ZEP	1.0834	0.523389	-1.44	0.1578	-1.15	0.8414	1.15037	0.223271	-1.06	0.7144	-1.09	0.6422
Synthesis	AT1G67080	ABA4	-1.47662	0.358177	-1.07	0.4361	1.19	0.8775	-1.15403	0.488574	-1.18	0.2895	-1.19	0.1409
Synthesis	AT1G30100	NCED5	1.1455	0.663999	1.17	0.0667	1.4	0.7359	-1.09696	0.595824	-1.18	0.9186	1.08	0.9568
Synthesis	AT1G78390	NCED9	-1.00209	0.983782	1.28	0.3523	-1.08	0.6393	-1.19901	0.140804	1.07	0.689	-1.11	0.2652
Synthesis	AT3G14440	NCED3	1.15651	0.364593	-1.13	0.5646	1.3	0.3336	1.21694	0.0861558	1.11	0.1588	1.18	0.3658
Synthesis	AT3G24220	NCED6	1.1331	0.08331	-1.24	0.0611	-1.06	0.7889	-1.00955	0.94649	-1.11	0.3272	-1.28	0.0341
Synthesis	AT4G18350	NCED2	-1.14571	0.480341	-1.37	0.7074	-1.33	0.7393	1.09279	0.590019	-1.05	0.6028	1.36	0.0439
Synthesis	AT4G19170	NCED4	-1.4778	0.302306	-1.02	0.3114	1.21	0.9203	-1.13938	0.022581	-1.13	0.2552	-1	0.9892
Synthesis	AT1G52340	ABA2	-1.51116	0.0642454	-1.25	0.0978	-1.38	0.0427	-1.20468	0.0291489	1.09	0.5426	1.21	0.1564
Synthesis	AT2G27150	AAO3	1.03357	0.88075	-1.04	0.4597	1.23	0.1982	1.08912	0.528873	1.08	0.4133	1.03	0.0077
Synthesis	AT5G20960	AAO1	-1.22302	0.41582	1.19	0.2177	1.13	0.3447	1.0081	0.926129	1.05	0.6875	1.05	0.8096
Synthesis	AT1G04580	AAO4	-1.06149	0.158132	-1.01	0.9157	1.03	0.5562	1.00702	0.922391	-1.05	0.914	-1.05	0.6508
Synthesis	AT1G16540	AtABA3	-1.13206	0.333285	-1.39	0.0086	-1.23	0.0566	1.33471	0.00400877	1.13	0.2328	1.13	0.5106
Catabolism	AT2G29090	CYP707A2	1.53099	0.0855009	1.15	0.1679	1.6	0.7355	-1.0492	0.581126	-1.04	0.6455	-1.07	0.4726
Catabolism	AT3G19270	CYP707A4	1.0199	0.893985	-1.09	0.2377	-1	0.7811	1.01654	0.849857	-1.08	0.4601	-1.04	0.3485
Catabolism	AT4G19230	CYP707A1	1.09698	0.586914	-1.16	0.5392	1.37	0.1586	-1.134	0.396267	1.28	0.0256	1.46	0.0066
Catabolism	AT5G45340	CYP707A3	-1.54638	0.130762	-1.16	0.4356	1.06	0.6214	-1.45642	0.0032999	-1.07	0.7211	1.05	0.6649
Catabolism	AT1G07240	UGT71C5	1.3929	0.180782	-1.04	0.5853	-1.14	0.3399	-1.12279	0.0763298	-1.01	0.6859	-1.08	0.333
Catabolism	AT3G21780	UGT71B6	1.10756	0.505804	-1.02	0.8272	-1.24	0.286	-1.08563	0.484148	1.2	0.2769	1.4	0.1712
Catabolism	AT3G21790	UGT71B7	1.12759	0.349994	-4.12	0.0013	-1.82	0.1325	1.07014	0.514439	-1.37	0.051	-1.3	0.0615
Catabolism	AT3G21800	UGT71B8	-1.02365	0.843576	1.14	0.9134	1.9	0.73	1.19034	0.0417384	1.08	0.638	-1.03	0.286
Catabolism	AT1G52400	AtBG1/BGLU18	-1.53518	0.424509	-1.18	0.614	1.38	0.5499	-1.2079	0.221027	-1.19	0.193	-1.23	0.3601
Catabolism	AT2G32860	AtBG2/BGLU33	-1.3398	0.125167	-1.97	0.1781	-1.13	0.9947	-1.22122	0.28198	1.05	0.5492	1.17	0.1663
Catabolism	AT4G27830	BGLU10	1.40126	0.139041	-1.01	0.6473	1.39	0.1079	1.25349	0.326414	1.04	0.7759	-1.21	0.6208
Transport	AT1G71960	ABCG25	1.13426	0.529904	-1.16	0.2186	-1.12	0.5006	-1.23337	0.26987	-1.01	0.2578	1	0.7313
Transport	AT1G15520	ABCG40	-2.48098	0.214209	1.08	0.8139	1.26	0.133	-1.12253	0.0915631	1.05	0.4634	1.03	0.8132
Transport	AT2G29940	ABCG31	-1.26875	0.251591	-1.14	0.8514	-1.09	0.3297	-1.01153	0.906753	1.02	0.5241	1.09	0.602
Transport	AT4G15230	ABCG30	-1.04735	0.894932	-1.1	0.3607	1.01	0.5994	1.45789	0.047305	-1.01	0.8319	1.19	0.4484
Transport	AT5G06530	ABCG22	1.05071	0.728716	-1.62	0.3039	-1.64	0.3022	-1.08305	0.278602	-1.14	0.3109	-1.21	0.1812
Transport	AT1G69850	AIT1/NRT1.2	-1.00464	0.967106	1.02	0.4794	1.06	0.6702	1.06185	0.644573	-1.14	0.0894	-1.14	0.1812
Transport	AT5G52050	DTX50	-1.05181	0.745738	1.19	0.482	1.39	0.0529	1.09415	0.473308	1.63	0.2416	2.2	0.1634
Signaling	AT4G26080	ABI1	1.22449	0.250634	-2.07	0.0004	-1.21	0.5396	1.26369	0.0580772	1.07	0.3801	1.11	0.2229
Signaling	AT5G57050	ABI2	1.55365	0.0519751	-1.11	0.8101	1	0.6932	1.00046	0.996369	-1.11	0.3296	-1.22	0.0947
Signaling	AT1G72770	HAB1	1.30723	0.414401	-2.3	8.35e-06	-1.88	3.11e-05	1.12687	0.204572	-1.15	0.1813	-1.16	0.4932
Signaling	AT1G17550	HAB2	-1.02338	0.858568	-1.3	0.3958	1.24	0.6255	1.24899	0.0723047	1.4	0.0038	1.34	0.0081
Signaling	AT5G51760	AHG1	-1.03896	0.534102	-1.28	0.7913	-1.26	0.5328	1.01495	0.937577	1.27	0.4112	1.21	0.1928
Signaling	AT3G11410	AHG3	1.27142	0.0675196	1.11	0.5693	1.15	0.5044	-1.18672	0.21332	1.27	0.0966	1.26	0.0608
Signaling	AT5G59220	HAI1	-1.04039	0.9033	-1.08	0.9714	-1.2	0.4846	1.08536	0.326558	-1.2	0.1169	-1.19	0.1612
Signaling	AT1G07430	HAI2	1.81614	0.00416937	-1.19	0.1227	-1.01	0.654	1.12538	0.199777	1.03	0.8402	1.05	0.8527
Signaling	AT2G29380	HAI3	-1.29412	0.060298	-1.08	0.8388	-1.12	0.8165	-1.14815	0.182838	-1.26	0.1602	-1.4	0.0171
Signaling	AT1G01360	PYL9	1.03134	0.8592	-1.44	0.039	-1.64	0.0147	-1.21158	0.17031	-1.03	0.7578	-1.4	0.1232
Signaling	AT4G01026	PYL7	1.25932	0.390225	2.57	0.3579	2.05	0.0969	1.11725	0.288312	1.01	0.275	1.33	0.19
Signaling	AT5G53160	PYL8	1.07336	0.346266	-1.1	0.3335	1.36	0.8247	1.01378	0.904118	-1.66	0.0001	-1.4	0.0031
Signaling	AT4G27920	PYL10	1.04636	0.876079	1.01	0.6919	-1.07	0.7864	1.23426	0.0790081	1.11	0.3051	1.3	0.988
Signaling	AT5G45860	PYL11	-1.14562	0.312358	1.18	0.0916	1.12	0.3558	-1.08778	0.242435	-1.03	0.701	-1.09	0.4123
Signaling	AT5G45870	PYL12	1.08621	0.117822	-1.21	0.7524	-1.25	0.3307	-1.07888	0.414788	-1.11	0.6291	1.14	0.5343
Signaling	AT4G18620	PYL13	1.06497	0.620832	-1.04	0.8354	-1.1	0.7269	-1.01317	0.886725	-1.03	0.8312	-1.04	0.6808
Signaling	AT5G05440	PYL5	1.14423	0.556878	-1.06	0.3761	-1.01	0.4062	-1.41917	0.0309982	-1.03	0.1729	-1.1	0.418
Signaling	AT2G40330	PYL6	-1.00476	0.936426	1.06	0.7035	-1.02	0.8899	-1.35826	0.0554816	-1.77	0.0173	-1.21	0.285
Signaling	AT2G38310	PYL4	-1.23309	0.0803063	-2.44	0.054	-1.68	0.2332	-1.48624	0.00249269	-1.13	0.1525	-1.37	0.0313
Signaling	AT4G17870	PYR1	-1.26133	0.0262803	-1.05	0.6808	1.21	0.265	-1.2396	0.123422	-1.32	0.0404	-1.39	0.013
Signaling	AT5G46790	PYL1	-1.42191	0.0418371	-1.16	0.5993	1.27	0.6632	-1.19424	0.196929	1.09	0.7189	-1.01	0.9383
Signaling	AT1G73000	PYL3	-1.06353	0.319547	1.19	0.2016	1.12	0.4158	1.10447	0.158387	-1.05	0.6137	1.02	0.7384
Signaling	AT2G26040	PYL2	1.16222	0.200135	-1.11	0.2742	1.1	0.5775	1.01095	0.909675	1.13	0.3932	-1.1	0.5132
Signaling	AT1G69270	RPK1	1.16991	0.527573	-1.08	0.6607	1.04	0.7329	-1.04563	0.689385	1.27	0.0391	-1.03	0.7199
Signaling	AT4G11890	ARCK1	1.12138	0.59535	1.15	0.5095	1.38	0.0374	-1.00567	0.951549	1.01	0.85	-1.06	0.6255
Signaling	AT4G04490	CRK36	-1.91733	0.081408	1.14	0.4707	1.1	0.1596	-1.16642	0.0572429	-1.07	0.8502	1.03	0.909
Signaling	AT1G64990	GTG1	1.2	0.28	1.14	9.16	1.01	0.78	-1.02	0.78	-1.24	0.141	1.35	0.11
Signaling	AT4G27630	GTG2	1.13047	0.532703	-1.03	0.8558	1.18	0.1743	1.11984	0.463428	1.06	0.5506	-1.05	0.7092
Signaling	AT3G01090	SnRK1.1	-1.12703	0.102004	-1.12	0.687	1.11	0.864	1.07243	0.230728	1.1	0.5611	1.1	0.4229
Signaling	AT3G29160	SnRK1.2	-1.02016	0.725111	1.44	0.9454	-1.04	0.8037	1.07054	0.375582	-1.02	0.9096	1.07	0.5221
Signaling	AT5G39440	SnRK1.3	1.09612	0.351201	-1.1	0.2596	-1	0.7158	-1.11401	0.368672	-1.04	0.4503	-1.09	0.3911
Signaling	AT5G08590	SnRK2.1	1.22798	0.235325	-1.2	0.4764	1	0.8521	1.17674	0.295307	1.26	0.1812	1.16	0.3532
Signaling	AT3G50500	SnRK2.2	1.1672	0.0860353	-1.25	0.2383	-1.29	0.6585	-1.12776	0.0311117	-1.09	0.4145	-1.26	0.1346
Signaling	AT5G66880	SnRK2.3	1.13707	0.431046	1.88	0.3078	2.28	0.2721	1.09643	0.341682	-1.18	0.1257	-1.13	0.0391
Signaling	AT1G10940	SnRK2.4	1.06024	0.629064	-1.07	0.6736	-1.29	0.0723	-1.33853	0.00329947	-1	0.9335	-1.12	0.3769
Signaling	AT5G63650	SnRK2.5	1.10383	0.692527	-1.04	0.7298	-1.23	0.2415	1.09567	0.520005	1.12	0.5038	1.4	0.2559
Signaling	AT4G33950	SnRK2.6	1.0934	0.408551	1.05	0.7697	1.03	0.7847	-1.16756	0.260701	-1.11	0.392	-1.27	0.0405
Signaling	AT4G40010	SnRK2.7	-1.28303	0.410529	-1.1	0.7332	-1.18	0.9659	-1.09258	0.630919	-1.31	0.324	-1.4	0.0569
Signaling	AT1G78290	SnRK2.8	1.17304	0.361608	-3.53	3.12e-05	-3.44	0.0003	-1.13599	0.284187	-1.75	0.0002	-1.87	6.37e-05
Signaling	AT2G23030	SnRK2.9	1.08907	0.586856	-1.14	0.1974	-1.11	0.2479	1.05677	0.275135	-1.69	0.0002	-1.42	0.0021
Signaling	AT1G60940	SnRK2.10	1.00159	0.988098	1.13	0.5304	1.8	0.8733	-1.41091	0.0627784	-1.08	0.3552	-1.12	0.3367
Degradation	AT5G20910	AIP2	-1.1099	0.580372	1.09	0.6377	1.02	0.4377	-1.10615	0.349057	1.23	0.1746	1.1	0.4603
Degradation	AT4G23450	AIRP1	1.11981	0.568986	-1.12	0.977	-1.19	0.353	-1.17473	0.172852	-1.24	0.0237	-1.53	0.0003
Degradation	AT5G01520	AIRP2	1.86448	0.00178891	-1.11	0.726	-1.06	0.8425	1.19804	0.0520856	-1.58	0.0136	-1.21	0.3577
Degradation	AT3G09770	AIRP3	1.059	0.766316	-1.16	0.3925	-1.05	0.7738	1.03895	0.71106	-1.02	0.3518	1.01	0.9824
Degradation	AT5G58787	AIRP4	-1.26442	0.447532	-1.45	0.2906	-1.01	0.5663	1.16996	0.315665	-1.32	0.115	-1.15	0.0416
Degradation	AT5G05810	ATL43	1.15096	0.492597	-1.01	0.4766	1.07	0.5647	-1.10941	0.273048	-1.24	0.066	-1.22	0.0952
Degradation	AT4G34100	CER9	1.22191	0.257631	-1.23	0.2028	1.15	0.9518	-1.01478	0.851912	1.03	0.7548	-1.17	0.1621
Degradation	AT5G13530	KEG	-1.23337	0.0792232	-1.58	0.001	-1.3	0.1254	1.49475	0.00331794	1.11	0.5198	1.13	0.2586
Degradation	AT3G46620	RDUF1	-1.06748	0.686511	-1.12	0.4603	1.45	0.0701	1.03219	0.836951	-1.02	0.5774	-1.05	0.6565
Degradation	AT5G59550	RDUF2	-1.34235	0.0229444	-1.08	0.503	1.26	0.0899	1.02518	0.794771	-1.02	0.5487	-1.04	0.812
Degradation	AT1G15100	RHA2a	1.03804	0.799959	-4.74	1.96e-06	-5.05	6.85e-06	-1.47474	0.00886066	1.21	0.2209	-1.02	0.9203
Degradation	AT2G01150	RHA2b	1.27417	0.499141	-1.18	0.0728	1.21	0.6431	1.18762	0.3774	1.4	0.0024	1.34	0.1157
Degradation	AT2G26130	RSL1	1.1579	0.26685	1.07	0.3698	1.09	0.7291	-1.05469	0.478371	1.03	0.8289	1.11	0.9766
Degradation	AT3G55530	SDIR1	-1.14292	0.445956	1.04	0.9415	-1.03	0.9034	-1.13988	0.187137	1.08	0.4775	-1.13	0.2841
Degradation	AT2G47900	TLP3	1.0385	0.712136	1.36	0.7334	1.64	0.2268	1.14371	0.197382	-1.04	0.6889	1.01	0.8247
Degradation	AT3G06380	TLP9	-1.06723	0.807475	-1.08	0.5824	-1.07	0.656	1.0469	0.735594	-1.61	0.0048	-1.82	0.0019
Degradation	AT3G01650	RGLG1	1.11888	0.523009	1.2	0.2732	1.38	0.0818	-1.03622	0.715688	-1.04	0.8785	-1.26	0.1283
Degradation	AT1G67800	RGLG5	1.66247	0.0756361	-1.37	0.0288	-1.06	0.864	-1.32927	0.0472752	1.46	0.0032	1.21	0.1911
Degradation	AT2G35330	PIR1.2	1.17724	0.44062	-1.33	0.4607	-1.1	0.3341	-1.02956	0.807781	-1.08	0.3696	-1.33	0.0524
Degradation	AT1G32530	PIR2	1.16296	0.417722	-1.03	0.3921	-1.1	0.9618	-1.42319	0.0135682	-1.03	0.806	1.01	0.6093
Degradation	AT3G07370	CHIP	1.06265	0.711145	-1.06	0.4793	1.12	0.3461	-1.16661	0.379332	1.02	0.487	-1.19	0.7682
Degradation	AT3G07360	PUB9	1.22795	0.224279	-1.3	0.1924	-1.12	0.7813	1.05637	0.548723	1.26	0.1174	1.11	0.4253
Degradation	AT2G28830	PUB12	1.19647	0.200052	-1.03	0.8505	-1.05	0.8901	1.44792	0.0137943	1.02	0.7079	-1.09	0.4525
Degradation	AT3G46510	PUB13	1.03066	0.821439	-1.58	0.1529	-1.09	0.8545	1.08077	0.37919	1.05	0.7621	1.05	0.5601
Degradation	AT1G10560	PUB18	1.35112	0.146524	-1.2	0.2027	-1.01	0.9123	1.17358	0.171271	1.06	0.5751	1.03	0.3788
Degradation	AT1G60190	PUB19	1.35395	0.0245111	-1.56	0.0084	-1.53	0.0129	1.04992	0.518163	1.14	0.3986	-1.05	0.7002
Degradation	AT2G31470	DOR	1.04472	0.84978	-1.17	0.7947	-1.21	0.5869	1.11943	0.295332	1.16	0.7553	1.23	0.0788
Degradation	AT3G63060	EDL3	-1.34903	0.145576	-1.08	0.5623	1.11	0.2666	-1.07209	0.234515	1.09	0.3769	1	0.9227
Degradation	AT2G42620	MAX2	1.18584	0.4729	-1.38	0.0181	1.02	0.2127	1.32406	0.228034	1.24	0.1597	1.38	0.0572
Degradation	AT3G43700	BPM6, MATH-BTB domain	-1.00848	0.941257	-1.07	0.7251	-1.09	0.431	-1.01886	0.798711	-1.03	0.84	1.25	0.0948
Degradation	AT4G38480	ABD1	1.12044	0.570811	-1.03	0.4657	-1.03	0.4413	1.32253	0.0724065	1.05	0.8812	1.04	0.7772
Degradation	AT5G41560	DDA1	-1.01151	0.677077	-1.06	0.4124	1.14	0.8565	1.08105	0.542175	-1.01	0.9364	1.08	0.9986
Degradation	AT2G19430	DWA1	-1.0526	0.711166	-1.06	0.4769	1.28	0.0568	1.14801	0.343744	-1.13	0.8319	1.23	0.4079
Degradation	AT1G76260	DWA2	1.02769	0.8702	-1.04	0.722	1.07	0.7371	1.62124	0.0305524	-1.02	0.6482	1.04	0.8396
Degradation	AT1G61210	DWA3	1.04724	0.466409	-2.19	0.0029	-1.77	0.018	1.14602	0.195952	1.21	0.0721	1.24	0.0416
Degradation	AT3G17000	UBC32	-1.13317	0.513666	-1.29	0.1587	-1.21	0.5215	1.0518	0.376908	-1.07	0.3171	-1.1	0.2362
Degradation	AT4G38630	RPN10	1.06008	0.563402	1.19	0.6686	1.18	0.5172	-1.15499	0.0113343	1.08	0.4912	-1.01	0.9708
Transcription	AT3G24650	ABI3	-1.18597	0.385514	1.1	0.4953	-1.02	0.6988	-1.01099	0.865414	-1	0.9778	1.1	0.5738
Transcription	AT2G40220	ABI4	-1.0783	0.607607	-1.06	0.9078	1.03	0.5266	-1.0492	0.564717	-1.23	0.1204	-1.3	0.1736
Transcription	AT2G36270	ABI5	1.06522	0.779953	1.31	0.092	-1.09	0.6405	1.00182	0.991549	1.02	0.5855	-1.05	0.3932
Transcription	AT1G49720	ABF1	2.17241	0.00108448	-1.22	0.9455	-1.24	0.7994	1.1469	0.288055	2.2	0.0012	1.84	0.0053
Transcription	AT1G45249	ABF2/AREB1	1.33548	0.0365589	-2.58	0.0006	-1.87	0.0116	-1.01038	0.914011	-1.07	0.4738	-1.15	0.0614
Transcription	AT4G34000	ABF3	1.24196	0.0833054	-2.19	0.0002	-1.94	0.0016	1.15119	0.265988	-1.05	0.5761	-1.06	0.5411
Transcription	AT3G19290	ABF4/AREB2	-1.05484	0.758959	-2.01	0.0137	-1.78	0.2525	-1.10096	0.303758	-1.21	0.0857	-1.4	0.0174
Degradation	AT1G70790	CAR	1.75206	0.0118926	-1.19	0.4621	-1.09	0.6988	1.01476	0.918304	1.17	0.4164	-1.06	0.7378
Degradation	AT1G20110	FREE1/FYVE	1.20657	0.026487	-1.15	0.302	1.15	0.9926	-1.01587	0.757659	-1.02	0.952	-1.13	0.2568
Degradation	AT3G12400	VPS23A	-1.02032	0.842185	-1.21	0.2509	-1.12	0.5863	1.01626	0.813513	1.2	0.7066	-1.33	0.1111
Degradation	AT5G13860	VPS23B	1.06423	0.285806	1.25	0.0444	1.29	0.012	-1.09767	0.642949	-1.08	0.6043	-1.16	0.2776
Degradation	AT1G19350	BES1, BZR2	-1.0608	0.638423	-1.06	0.4425	1.12	0.5716	1.05854	0.670168	1.05	0.5826	-1.06	0.965
Degradation	AT3G13672	SINA2, SINAT6	-1.08031	0.483651	1.27	0.1583	1.23	0.2616	-1.19186	0.0689098	-1.05	0.5785	-1.08	0.1982
Degradation	AT2G17190	DSK2A	1.04593	0.56715	-1.08	0.4071	1.24	0.5936	1.15497	0.120316	1.16	0.1178	1.16	0.5344
Degradation	AT2G17200	DSK2B	-1.10263	0.336434	-1.15	0.1509	-1.13	0.9965	-1.03637	0.6117	-1.06	0.3266	-1.05	0.6395
Degradation	AT5G58430	EXO70B1	-1.11331	0.0334618	1.02	0.5633	-1.06	0.7135	-1.12028	0.21062	1.1	0.5092	-1.1	0.3022
ABA-regulated*	AT1G06160	ethylene-responsive factor, putative	1.07056	0.685705	-1.1	0.4606	1.12	0.1127	-1.83084	0.0554461	-1.25	0.1477	-1.08	0.5807
ABA-regulated*	AT4G34770	auxin-responsive family protein	1.08951	0.555259	1.04	0.7007	1.27	0.1107	-1.11058	0.260317	1.04	0.9929	1.14	0.2075
ABA-regulated*	AT2G43140	DNA binding / transcription factor	1.09204	0.666954	-1.1	0.2688	-1.05	0.4535	-1.0462	0.498323	-1.08	0.4986	-1.08	0.1249
ABA-regulated*	AT2G38310	similar to unknown protein [Arabidopsis thaliana] (TAIR:AT5G05440.1); similar to hypothetical protein [Nicotiana tabacum] (GB:CAI84653.1); contains InterPro domain Bet v I allergen; (InterPro:IPR000916)	-1.23309	0.0803063	-2.44	0.054	-1.68	0.2332	-1.48624	0.00249269	-1.13	0.1525	-1.37	0.0313
ABA-regulated*	AT1G29460	auxin-responsive protein, putative	-1.21923	0.0103402	1.3	0.0149	1.7	0.3948	-1.12166	0.215293	-1.19	0.0815	-1.18	0.0716
ABA-regulated*	AT4G38860	auxin-responsive protein, putative	-1.38825	0.307553	1.03	0.9105	1.28	0.3643	-1.35635	0.0407907	-1	0.9156	-1.21	0.9332
ABA-regulated*	AT1G65390	ATPP2-A5; transmembrane receptor	1.07794	0.709955	1.11	0.7297	1.37	0.1967	1.06689	0.491814	-1.01	0.9396	1.05	0.7148
ABA-regulated*	AT1G09090	ATRBOHB (RESPIRATORY BURST OXIDASE HOMOLOG B); FAD binding / calcium ion binding / iron ion binding / oxidoreductase	-1.69348	0.0621925	-1.16	0.1224	-1.31	0.0443	1.34614	0.0578307	-1.21	0.8376	1.01	0.7448
ABA-regulated*	AT4G17460	HAT1 (homeobox-leucine zipper protein 1); DNA binding / transcription factor	-1.73635	0.0431548	-1.27	0.6174	-1.04	0.6924	1.15222	0.0861564	1.11	0.8193	-1.16	0.6929
ABA-regulated*	AT4G19690	IRT1 (IRON-REGULATED TRANSPORTER 1); cadmium ion transporter/ iron ion transporter/ manganese ion transporter/ zinc ion transporter	-1.02841	0.861514	-1.12	0.3655	-1.04	0.944	-3.35587	0.0681364	1.08	0.1961	-1.19	0.0937
ABA-regulated*	AT3G28560	similar to AAA-type ATPase family protein [Arabidopsis thaliana] (TAIR:AT3G28510.1); similar to AAA ATPase [Medicago truncatula] (GB:ABE78645.1); contains domain BCS1 AAA-TYPE ATPASE (PTHR23070); contains domain AAA-TYPE ATPASE-RELATED (PTHR23070:SF1)	1.00553	0.971676	-1.16	0.2051	-1.04	0.9242	-1.0361	0.67454	-1.02	0.884	1.03	0.8187
ABA-regulated*	AT3G13760	DC1 domain-containing protein	-1.77422	0.181723	-1.02	0.8091	1.06	0.5043	1.14074	0.229285	-1.1	0.5918	-1.34	0.3141
ABA-regulated*	AT5G62360	invertase/pectin methylesterase inhibitor family protein	1.9078	0.00245138	1.08	0.8852	1.61	0.188	-1.26079	0.25357	-1.04	0.598	1.05	0.5409
ABA-regulated*	AT2G40610	ATEXPA8 (ARABIDOPSIS THALIANA EXPANSIN A8)	-1.41512	0.59725	-1.26	0.2407	-2.08	0.1038	1.30933	0.305362	-1.48	0.0441	-1.05	0.5446
ABA-regulated*	AT3G50740	UGT72E1 (UDP-glucosyl transferase 72E1); UDP-glycosyltransferase/ coniferyl-alcohol glucosyltransferase/ transferase, transferring glycosyl groups	-1.0482	0.747534	-1.37	0.3756	1.31	0.5243	-1.78162	0.0516006	-1.04	0.7455	-1.49	0.0046
ABA-regulated*	AT1G69530	ATEXPA1 (ARABIDOPSIS THALIANA EXPANSIN A1)	-1.80247	0.23527	-3.25	0.0023	-2.82	0.0219	1.24521	0.198271	-1.27	0.0931	1.05	0.7162
ABA-regulated*	AT5G61160	AACT1 (ANTHOCYANIN 5-AROMATIC ACYLTRANSFERASE 1); transferase	1.01452	0.931063	-1.16	0.2733	-1.11	0.7612	-1.09802	0.107329	-1.1	0.3049	-1.07	0.4313
ABA-regulated*	AT1G07050	CONSTANS-like protein-related	2.73564	0.00878259	-1.22	0.1917	-1.14	0.4013	-1.11384	0.393931	1.09	0.2838	1.06	0.1981
ABA-regulated*	AT5G04190	PKS4 (PHYTOCHROME KINASE SUBSTRATE 4)	-1.13028	0.314746	1.22	0.0262	1.3	0.0382	1.04511	0.528016	1.1	0.311	1.8	0.4132
ABA-regulated*	AT4G11460	protein kinase family protein	1.17098	0.628762	1.01	0.8034	1.02	0.6519	-1.03736	0.712155	1.1	0.4063	1.2	0.8189
ABA-regulated*	AT1G30760	FAD-binding domain-containing protein	-1.0598	0.617123	-1.07	0.8989	1	0.5828	-1.05712	0.716622	-1.18	0.2154	1.04	0.6051
ABA-regulated*	AT5G28630	glycine-rich protein	-1.22255	0.0541748	-1.24	0.5457	-1.13	0.6904	-1.58784	0.0154243	-1.03	0.2726	-1.06	0.8852
ABA-regulated*	AT4G21870	26.5 kDa class P-related heat shock protein (HSP26.5-P)	-1.27815	0.0938075	-1.05	0.3317	-1.22	0.0609	-1.03303	0.874041	-1.34	0.0747	-1.45	0.2071
ABA-regulated*	AT1G05300	ZIP5 (ZINC TRANSPORTER 5 PRECURSOR); cation transporter	-1.13575	0.313249	-1.12	0.8169	-1	0.9298	-1.09899	0.422167	1.03	0.6278	1.23	0.0378
ABA-regulated*	AT4G36670	mannitol transporter, putative	1.09312	0.712119	-1.17	0.2669	-1.15	0.3892	-1.07474	0.556142	1.17	0.4024	1.22	0.7759
ABA-regulated*	AT2G40330	Bet v I allergen family protein	-1.00476	0.936426	1.06	0.7035	-1.02	0.8899	-1.35826	0.0554816	-1.77	0.0173	-1.21	0.285
ABA-regulated*	AT5G04950	nicotianamine synthase, putative	1.29961	0.424717	1.51	0.3651	2.22	0.1083	-2.00283	0.0704897	1.01	0.1748	1.56	0.2085
ABA-regulated*	AT4G37380	pentatricopeptide (PPR) repeat-containing protein	1.42806	0.170861	1.29	0.5466	1.13	0.7015	1.08573	0.52825	-1.07	0.6128	1.07	0.6192
ABA-regulated*	AT2G18300	basic helix-loop-helix (bHLH) family protein	-1.54664	0.313566	1.83	0.5478	1.85	0.1946	-1.10325	0.34918	-1.01	0.8931	1.29	0.1022
ABA-regulated*	AT3G11370	DC1 domain-containing protein	1.09021	0.527216	-1.09	0.3336	-1.09	0.5609	1.05891	0.773882	2.85	0.0005	1.58	0.0077
ABA-regulated*	AT1G53700	WAG1; kinase	1.19384	0.374885	-1.27	0.2878	-1.15	0.2428	-1.08599	0.507207	1.55	0.058	1.04	0.8062
ABA-regulated*	AT3G53720	ATCHX20 (CATION/H+ EXCHANGER 20); monovalent cation:proton antiporter	-1.16341	0.537843	-1.77	0.0014	-1.25	0.241	-1.08449	0.139333	1.01	0.9794	-1.03	0.8481
ABA-regulated*	AT5G59000	zinc finger (C3HC4-type RING finger) family protein	-1.09101	0.358842	-1.12	0.5473	-1.03	0.9668	-1.08075	0.222523	-1.06	0.5661	1.02	0.3711
ABA-regulated*	AT5G08240	similar to unknown protein [Arabidopsis thaliana] (TAIR:AT5G23160.1)	-1.03019	0.867228	1.08	0.4294	1.08	0.9352	1.25714	0.125792	1.22	0.3402	1.7	0.6138
ABA-regulated*	AT1G64780	ATAMT1;2 (AMMONIUM TRANSPORTER 1;2); ammonium transporter	0	0	-5.48	1.7e-06	-5.45	1.59e-05	1.09646	0.529165	1.42	0.0262	1.65	0.0196
ABA-regulated*	AT3G23550	MATE efflux family protein	1.19818	0.446152	-1.08	0.4208	1.11	0.2208	-1.01652	0.919954	1.09	0.9113	-1.28	0.232
ABA-regulated*	AT3G63240	endonuclease/exonuclease/phosphatase family protein	-1.24242	0.416637	1.01	0.372	1.03	0.84	-1.0116	0.891224	1.13	0.1525	1.13	0.0909
ABA-regulated*	AT1G17750	leucine-rich repeat transmembrane protein kinase, putative	-1.2532	0.419175	1.24	0.0205	-1.12	0.4536	1.29154	0.0586321	1.96	0.0197	1.55	0.0097
ABA-regulated*	AT1G21270	WAK2 (wall-associated kinase 2); protein serine/threonine kinase	1.23856	0.0957137	1.67	0.257	2.95	0.013	-1.1681	0.356091	-1.4	0.0316	-1.1	0.2103
ABA-regulated*	AT3G49940	LOB domain protein 38 / lateral organ boundaries domain protein 38 (LBD38)	-1.12761	0.432287	-1.13	0.3569	1.07	0.4512	-1.13245	0.411667	-1.18	0.1712	-1.22	0.1243
ABA-regulated*	AT3G45710	proton-dependent oligopeptide transport (POT) family protein	1.17239	0.600455	1.09	0.4535	-1.09	0.1266	1.04453	0.701454	-1.03	0.9371	1.06	0.8216
ABA-regulated*	AT1G06830	glutaredoxin family protein	-1.10648	0.749865	1.01	0.1978	-1.11	0.0215	-1.22104	0.259585	-1.17	0.775	1.01	0.9658
ABA-regulated*	AT1G26500	pentatricopeptide (PPR) repeat-containing protein	1.58314	0.0841387	1.02	0.3568	-1.02	0.1332	1.13516	0.221596	-1.12	0.2933	-1.36	0.0645
ABA-regulated*	AT1G74660	MIF1 (MINI ZINC FINGER 1); DNA binding / transcription factor	-1.17965	0.280463	-1.05	0.7083	1.21	0.0883	-1.20625	0.0192737	-1.14	0.139	-1.02	0.5111
ABA-regulated*	AT5G61590	AP2 domain-containing transcription factor family protein	1.49776	0.0412889	1.81	0.0154	1.98	0.0276	1.33371	0.0133493	-1.65	0.0201	-1.44	0.0488
ABA-regulated*	AT1G59930	similar to unknown protein [Arabidopsis thaliana] (TAIR:AT1G59920.1); contains domain MADS BOX PROTEIN (PTHR11945); contains domain MADS BOX PROTEIN (PTHR11945:SF14)	-1.13227	0.604514	1.88	0.0023	3.67	0.0002	-1.31008	0.0352125	-1.04	0.8473	-1.04	0.6407
ABA-regulated*	AT1G21100	O-methyltransferase, putative	1.23043	0.417255	-1.06	0.7546	1.14	0.1749	1.05429	0.761611	1.26	0.915	-1.19	0.3757
ABA-regulated*	AT5G02760	protein phosphatase 2C family protein / PP2C family protein	-1.62587	0.203544	3.51	0.0337	1.88	0.0976	-1.07599	0.535701	1.29	0.1056	1.3	0.4868
ABA-regulated*	AT5G07580	DNA binding / transcription factor	-1.15396	0.661775	-1.18	0.5441	-1.19	0.547	1.01886	0.911683	-1.27	0.0275	-1.92	0.0013
ABA-regulated*	AT2G30010	similar to PMR5 (POWDERY MILDEW RESISTANT 5) [Arabidopsis thaliana] (TAIR:AT5G58600.1); similar to unknown [Pisum sativum] (GB:ABA29157.1); similar to unknown [Pisum sativum] (GB:ABA29158.1); similar to Os03g0290900 [Oryza sativa (japonica cultivar-group)] (GB:NP_001049797.1); contains InterPro domain Protein of unknown function DUF231, plant; (InterPro:IPR004253)	-1.3482	0.148744	-1.05	0.7277	-1.09	0.8764	-1.05537	0.61604	-1.06	0.6932	-1.2	0.1878
ABA-regulated*	AT1G52190	proton-dependent oligopeptide transport (POT) family protein	1.23093	0.608827	-2.06	0.0551	-2.1	0.3626	-1.08805	0.49445	1.48	0.0051	1.26	0.1524
ABA-regulated*	AT4G28180	similar to protein kinase family protein [Arabidopsis thaliana] (TAIR:AT5G38560.1); similar to CK25 [Nicotiana tabacum] (GB:ABE01833.1)	1.57667	0.0864764	1.09	0.6153	1.06	0.6539	1.21748	0.0635898	1.13	0.1595	1.8	0.6544
ABA-regulated*	AT3G06990	DC1 domain-containing protein	1.02692	0.841464	1.18	0.5481	-1.03	0.5046	1.2462	0.0537787	-1.06	0.8522	-1.11	0.6494
ABA-regulated*	AT4G23540	binding	1.12461	0.25678	-1.17	0.558	1.34	0.319	1.32653	0.0392328	1.16	0.1909	1.12	0.1929
ABA-regulated*	AT5G47220	ATERF-2/ATERF2/ERF2 (ETHYLENE RESPONSE FACTOR 2); DNA binding / transcription factor/ transcriptional activator	2.28018	0.0158161	1.44	0.9827	6.26	0.0808	1.24689	0.22414	1.37	0.165	1.59	0.1882
ABA-regulated*	AT1G49860	ATGSTF14 (Arabidopsis thaliana Glutathione S-transferase (class phi) 14); glutathione transferase	-1.0831	0.715794	-1.13	0.4752	1.11	0.26	-1.22309	0.215755	-1.16	0.0717	-1.21	0.1216
ABA-regulated*	AT2G26710	BAS1 (PHYB ACTIVATION TAGGED SUPPRESSOR 1); oxygen binding	-1.03387	0.860037	-1.16	0.8375	-1.46	0.4896	-1.16212	0.349914	-1.31	0.0614	-1.37	0.0697
ABA-regulated*	AT5G05440	similar to unknown protein [Arabidopsis thaliana] (TAIR:AT2G38310.1); similar to hypothetical protein [Nicotiana tabacum] (GB:CAI84653.1); contains InterPro domain Bet v I allergen; (InterPro:IPR000916); contains InterPro domain Streptomyces cyclase/dehydrase; (InterPro:IPR005031)	1.14423	0.556878	-1.06	0.3761	-1.01	0.4062	-1.41917	0.0309982	-1.03	0.1729	-1.1	0.418
ABA-regulated*	AT2G28250	protein kinase family protein	-1.23058	0.493017	1.11	0.7398	1	0.4719	-1.03215	0.8598	1.28	0.0514	1.84	0.0041
ABA-regulated*	AT3G51680	short-chain dehydrogenase/reductase (SDR) family protein	1.14859	0.411254	1.31	0.5886	-1.05	0.8822	-1.01454	0.930296	1.5	0.0987	1.51	0.0417
ABA-regulated*	AT3G26320	CYP71B36 (cytochrome P450, family 71, subfamily B, polypeptide 36); oxygen binding	-1.05467	0.859413	1.04	0.9568	1.15	0.7922	-1.03202	0.768313	-1.09	0.529	-1.38	0.1151
ABA-regulated*	AT5G14120	nodulin family protein	-1.78721	0.233358	-2.45	0.0223	-2.76	0.1145	1.21682	0.48304	-1.78	2.81e-06	-2.14	1.11e-07
ABA-regulated*	AT1G64405	similar to hypothetical protein MtrDRAFT_AC142526g15v1 [Medicago truncatula] (GB:ABE94050.1)	1.11215	0.363797	1.02	0.7022	1.07	0.6011	-1.02546	0.866418	-1.01	0.5335	-1.01	0.7566
ABA-regulated*	AT5G66985	unknown protein	-1.10328	0.678501	1.16	0.4	1.11	0.4777	-1.62867	0.00160077	-1.3	0.0659	-1.18	0.1363
ABA-regulated*	AT4G34950	nodulin family protein	1.24515	0.200797	1.04	0.4385	1.32	0.7618	-1.09401	0.268164	1.23	0.2344	1.14	0.4291
ABA-regulated*	AT1G68840	RAV2 (REGULATOR OF THE ATPASE OF THE VACUOLAR MEMBRANE); DNA binding / transcription factor	-1.04466	0.861493	1.48	0.0107	1.41	0.0347	1.08086	0.520721	-1.44	0.0279	-1.26	0.1462
ABA-regulated*	AT2G15080	disease resistance family protein	-1.16993	0.0517979	1.01	0.7774	1.22	0.2289	-1.28154	0.00945641	-1.26	0.0474	-1.17	0.2854
ABA-regulated*	AT5G15830	bZIP transcription factor family protein	-1.08463	0.484006	-1.06	0.2943	-1.15	0.1163	-1.17185	0.218627	-1.44	0.0031	-1.79	0.0012
ABA-regulated*	AT3G01260	aldose 1-epimerase family protein	-1.0666	0.694322	-1.02	0.5544	1.03	0.5042	-1.38099	0.0375429	1.32	0.0425	1.54	0.0052
ABA-regulated*	AT1G07090	similar to unknown protein [Arabidopsis thaliana] (TAIR:AT5G58500.1); similar to hypothetical protein [Oryza sativa (japonica cultivar-group)] (GB:BAB68109.1); contains InterPro domain Protein of unknown function DUF640; (InterPro:IPR006936)	1.17525	0.317248	-1.08	0.0819	-1.08	0.1596	1.00409	0.962025	-1.33	0.0546	-1.27	0.1174
ABA-regulated*	AT1G66940	protein kinase-related	-1.13165	0.711467	-1.04	0.4569	1.02	0.539	1.10295	0.170094	1.07	0.4989	1.06	0.7495
ABA-regulated*	AT4G15390	transferase family protein	-1.07742	0.605583	-1.05	0.674	-1.03	0.7588	1.00141	0.986921	1.02	0.7955	1.23	0.7943
ABA-regulated*	AT3G06070	similar to unknown protein [Arabidopsis thaliana] (TAIR:AT5G19190.1); similar to hypothetical protein MtrDRAFT_AC152499g26v1 [Medicago truncatula] (GB:ABE77806.1)	1.5746	0.191637	1.74	0.6892	1.54	0.3527	-1.15544	0.435943	-1.13	0.6613	1.07	0.7388
ABA-regulated*	AT1G71880	SUC1 (SUCROSE-PROTON SYMPORTER 1); carbohydrate transporter/ sucrose:hydrogen symporter/ sugar porter	-1.16327	0.440489	1.6	0.8075	1.5	0.2523	-1.02135	0.86011	-1.12	0.2131	-1.14	0.2824
ABA-regulated*	AT1G68520	zinc finger (B-box type) family protein	1.23551	0.217562	2.31	0.0582	2.25	0.0356	-1.17874	0.156903	-1.06	0.541	1.1	0.406
ABA-regulated*	AT5G36140	CYP716A2 (cytochrome P450, family 716, subfamily A, polypeptide 2); heme binding / iron ion binding / monooxygenase	-1.06522	0.8464	-1.06	0.977	1.03	0.9518	1.03091	0.700917	-1.38	0.8157	-1.36	0.1719
ABA-regulated*	AT5G40590	DC1 domain-containing protein	-1.07236	0.563886	1.05	0.6741	-1.12	0.5108	-1.77924	0.00174486	1.01	0.4786	-1.15	0.5252
ABA-regulated*	AT5G23020	MAM-L (METHYLTHIOALKYMALATE SYNTHASE-LIKE); 2-isopropylmalate synthase	1.2411	0.626185	-1.72	0.0413	1.14	0.527	-1.2276	0.273189	1.07	0.6467	1.46	0.0568
ABA-regulated*	AT5G07920	DGK1 (DIACYLGLYCEROL KINASE 1, DIACYLGLYCEROL KINASE1); diacylglycerol kinase	1.45815	0.0537931	-1.06	0.4435	1.51	0.2722	1.04792	0.500467	1.26	0.0772	1.2	0.0652
ABA-regulated*	AT1G17550	HAB2 (Homology to ABI2); protein phosphatase type 2C	-1.02338	0.858568	-1.3	0.3958	1.24	0.6255	1.24899	0.0723047	1.4	0.0038	1.34	0.0081
ABA-regulated*	AT1G01240	similar to unknown protein [Arabidopsis thaliana] (TAIR:AT2G46550.1); similar to Os09g0363500 [Oryza sativa (japonica cultivar-group)] (GB:NP_001062992.1); similar to Os08g0400300 [Oryza sativa (japonica cultivar-group)] (GB:NP_001061754.1); similar to hypothetical protein MtrDRAFT_AC145165g14v1 [Medicago truncatula] (GB:ABE91800.1)	-1.07869	0.587639	1.39	0.0424	1.48	0.0638	1.30237	0.280532	1.04	0.7116	1.05	0.756
ABA-regulated*	AT2G39450	cation efflux family protein	-1.12473	0.520307	-1.81	0.0355	-1.84	0.1478	-1.10468	0.209834	1.55	0.0275	1.17	0.1299
ABA-regulated*	AT5G57900	SKIP1 (SKP1 INTERACTING PARTNER 1)	-1.30491	0.249924	1.39	0.9188	1.13	0.515	1.20175	0.23248	1.03	0.7862	-1.18	0.1381
ABA-regulated*	AT5G60680	similar to unknown protein [Arabidopsis thaliana] (TAIR:AT3G45210.1); similar to Protein of unknown function DUF584 [Medicago truncatula] (GB:ABE80969.1); contains InterPro domain Protein of unknown function DUF584; (InterPro:IPR007608)	1.57858	0.141959	1.13	0.3687	1.21	0.2408	-1.00328	0.974024	1.14	0.2681	1.27	0.0669
ABA-regulated*	AT3G12700	aspartyl protease family protein	1.07278	0.811444	1.35	0.1626	1.36	0.2571	1.10552	0.268958	1.47	0.0104	1.09	0.4474
ABA-regulated*	AT4G15610	integral membrane family protein	-4.44486	0.119435	-1.45	0.0427	-1.14	0.8869	-1.00972	0.926674	-1.08	0.5292	-1.08	0.5098
ABA-regulated*	AT1G29195	similar to unknown protein [Arabidopsis thaliana] (TAIR:AT2G30230.1); similar to unknown protein [Oryza sativa (japonica cultivar-group)] (GB:BAB90229.1)	-1.35131	0.548047	1.02	0.746	1.01	0.4954	-1.03695	0.759211	1.05	0.9152	1.16	0.7146
ABA-regulated*	AT2G38905	hydrophobic protein, putative / low temperature and salt responsive protein, putative	-1.05275	0.438355	1.06	0.6375	1.14	0.2602	1.071	0.468979	-1.16	0.1444	-1.17	0.0436
ABA-regulated*	AT2G16890	UDP-glucoronosyl/UDP-glucosyl transferase family protein	-1.07439	0.116644	-1.3	0.1715	-1.31	0.2086	-1.11316	0.283548	-1.02	0.8619	-1.26	0.0637
ABA-regulated*	AT3G16340	ATPDR1/PDR1 (PLEIOTROPIC DRUG RESISTANCE 1); ATPase, coupled to transmembrane movement of substances	-1.08381	0.747828	-1.51	0.2816	1.05	0.7846	1.20269	0.15944	-1.06	0.9608	1.01	0.8458
ABA-regulated*	AT5G43850	ATARD4; acireductone dioxygenase (Fe2+-requiring)/ metal ion binding	-1.19573	0.227156	-1.71	0.1068	-1.73	0.458	1.08801	0.41127	-1.09	0.4702	-1.09	0.8173
ABA-regulated*	AT1G53560	similar to unknown protein [Arabidopsis thaliana] (TAIR:AT1G17080.1); similar to Os01g0667100 [Oryza sativa (japonica cultivar-group)] (GB:NP_001043806.1); similar to Os05g0564800 [Oryza sativa (japonica cultivar-group)] (GB:NP_001056334.1); similar to Os01g0242900 [Oryza sativa (japonica cultivar-group)] (GB:NP_001042559.1); contains domain 60S RIBOSOMAL PROTEIN L18A (PTHR10052); contains domain…	-1.19507	0.309872	1.07	0.7599	1.38	0.4378	1.2892	0.13002	1.22	0.1607	1.17	0.4135
ABA-regulated*	AT1G62710	BETA-VPE (vacuolar processing enzyme beta); cysteine-type endopeptidase	1.68714	0.00379409	1.18	0.8694	1.53	0.3717	1.24401	0.119854	-1.17	0.3521	-1.08	0.9994
ABA-regulated*	AT2G41210	phosphatidylinositol-4-phosphate 5-kinase family protein	-1.15929	0.0262509	-1.28	0.017	1.01	0.4144	1.05481	0.536221	-1.2	0.3727	1.08	0.532
ABA-regulated*	AT3G16800	protein phosphatase 2C, putative / PP2C, putative	1.02266	0.910977	-1.05	0.8467	-1.07	0.6424	-1.20403	0.0859615	1.01	0.6232	-1.1	0.4391
ABA-regulated*	AT4G23880	unknown protein	1.14346	0.565399	-1.14	0.5859	-1.08	0.8752	1.26095	0.206076	-1.18	0.2863	-1.37	0.1116
ABA-regulated*	AT2G35060	KUP11 (K+ uptake permease 11); potassium ion transporter	-1.19324	0.0777487	1.04	0.2667	-1.09	0.7636	1.06764	0.581545	-1.03	0.8732	1.04	0.8817
ABA-regulated*	AT4G32770	VTE1 (VITAMIN E DEFICIENT 1)	-1.03954	0.270413	-1.21	0.422	1.03	0.8662	-1.06998	0.426399	-1.07	0.3917	-1.07	0.4144
ABA-regulated*	AT5G06530	ABC transporter family protein	1.05071	0.728716	-1.62	0.3039	-1.64	0.3022	-1.08305	0.278602	-1.14	0.3109	-1.21	0.1812
ABA-regulated*	AT5G47040	Lon protease homolog 1, mitochondrial (LON)	1.12006	0.299092	1.13	0.4799	1.4	0.5626	1.17848	0.183735	1.15	0.7911	-1.12	0.2484
ABA-regulated*	AT1G75030	ATLP-3 (Arabidopsis thaumatin-like protein 3)	-1.33838	0.0234488	-1.1	0.5656	-1.14	0.9362	-1.01883	0.80608	-1.05	0.92	-1.16	0.3985
ABA-regulated*	AT5G37540	aspartyl protease family protein	1.00037	0.998777	1.01	0.9955	1.25	0.1346	1.48052	0.0275793	1.15	0.4283	1.17	0.7108
ABA-regulated*	AT2G31990	exostosin family protein	1.02495	0.863222	1.21	0.4785	1.21	0.4654	1.03538	0.739741	1.17	0.2511	1.8	0.6218
ABA-regulated*	AT1G22160	senescence-associated protein-related	-1.03708	0.84234	1.19	0.0593	1.29	0.014	-1.08774	0.129159	-1.13	0.2004	-1.16	0.3366
ABA-regulated*	AT5G40390	SIP1 (SEED IMBIBITION 1-LIKE); galactinol-sucrose galactosyltransferase/ hydrolase, hydrolyzing O-glycosyl compounds	1.65618	0.0450057	-1.18	0.6207	1.41	0.3064	1.20994	0.0633025	2.65	1.3e-08	2.75	6.21e-09
ABA-regulated*	AT2G21100	disease resistance-responsive protein-related / dirigent protein-related	-1.11451	0.405727	1	0.9087	1.14	0.3142	-1.13515	0.273539	1.01	0.9891	-1.03	0.8817
ABA-regulated*	AT3G06500	beta-fructofuranosidase, putative / invertase, putative / saccharase, putative / beta-fructosidase, putative	1.05979	0.732225	-1.06	0.5893	2.71	0.1679	1.08722	0.386188	1.34	0.0747	1.35	0.065
ABA-regulated*	AT3G10340	phenylalanine ammonia-lyase, putative	1.09023	0.756171	1.05	0.6999	-1.06	0.7038	-1.00556	0.965394	-1.06	0.504	-1.11	0.2213
ABA-regulated*	AT3G30210	MYB121 (myb domain protein 121); DNA binding / transcription factor	-1.11691	0.210924	-1.01	0.9521	-1.07	0.9043	-1.11193	0.0626715	-1.02	0.6273	1.12	0.3143
ABA-regulated*	AT5G19875	similar to oxidoreductase/ transition metal ion binding [Arabidopsis thaliana] (TAIR:AT2G31940.1); similar to conserved hypothetical protein [Medicago truncatula] (GB:ABE77569.1)	1.54193	0.0219175	-1.22	0.0736	-1.07	0.9888	-1.1615	0.353653	1.34	0.0856	1.03	0.7791
ABA-regulated*	AT3G44540	oxidoreductase, acting on the CH-CH group of donors	1.11936	0.438074	1.1	0.2841	1.6	0.9041	1.16744	0.14746	1.35	0.2461	1.66	0.0453
ABA-regulated*	AT1G63720	similar to hydroxyproline-rich glycoprotein family protein [Arabidopsis thaliana] (TAIR:AT4G25620.1); similar to unknown [Thellun (GB:ABJ98061.1)	-1.15713	0.315774	-1.04	0.7906	1.02	0.9458	1.2435	0.322302	1.28	0.3582	1.47	0.0121
ABA-regulated*	AT2G23120	similar to unknown protein [Arabidopsis thaliana] (TAIR:AT2G23110.1); similar to PvLEA-18 [Phaseolus vulgaris] (GB:AAC49859.1); similar to hypothetical protein MtrDRAFT_AC144765g23v1 [Medicago truncatula] (GB:ABE87033.1); similar to LEA-18 [Phaseolus vulgaris] (GB:AAF81194.1)	1.28764	0.0541164	-1.35	0.1874	1.28	0.6529	-1.10906	0.372925	3.26	0.0035	2.15	0.0085
ABA-regulated*	AT5G02420	similar to unknown protein [Arabidopsis thaliana] (TAIR:AT1G08180.1)	1.05987	0.69492	1.08	0.8237	-1.06	0.9931	-1.28735	0.0398326	-1.18	0.1597	-1.22	0.039
ABA-regulated*	AT3G57520	ATSIP2 (ARABIDOPSIS THALIANA SEED IMBIBITION 2); hydrolase, hydrolyzing O-glycosyl compounds	-1.13309	0.621145	-2.78	0.0943	1.01	0.9766	2.44984	0.00025082	-1.08	0.7289	1.28	0.1061
ABA-regulated*	AT5G39050	transferase family protein	1.22291	0.441268	-1.01	0.9332	1.06	0.4397	-1.22134	0.514825	-1.06	0.5385	-1.04	0.9492
ABA-regulated*	AT5G24140	SQP2 (Squalene monooxygenase 2); oxidoreductase	-1.23411	0.490797	1.09	0.395	1.08	0.8109	-1.07374	0.6683	1.28	0.0395	1.32	0.0304
ABA-regulated*	AT2G32510	MAPKKK17 (Mitogen-activated protein kinase kinase kinase 17); kinase	-1.26394	0.079387	-1.35	0.4528	1.37	0.4	-1.01076	0.954777	1.48	0.0159	1.6	0.0496
ABA-regulated*	AT2G21590	APL4 (large subunit of AGP 4); glucose-1-phosphate adenylyltransferase	1.02099	0.957128	-1.13	0.1189	-1.16	0.0726	-1.13541	0.262485	1.07	0.1854	1.04	0.422
ABA-regulated*	AT2G41230	similar to ARL (ARGOS-LIKE) [Arabidopsis thaliana] (TAIR:AT2G44080.1); similar to hypothetical protein LOC_Os12g10750 [Oryza sativa (japonica cultivar-group)] (GB:ABA96704.1); similar to Os11g0247000 [Oryza sativa (japonica cultivar-group)] (GB:NP_001067611.1)	-1.07629	0.674507	1.01	0.3932	1.05	0.2479	-1.2656	0.185837	-1.13	0.3092	-1.51	0.2118
ABA-regulated*	AT4G34230	CAD5 (CINNAMYL ALCOHOL DEHYDROGENASE 5); cinnamyl-alcohol dehydrogenase	1.06069	0.722681	-1.04	0.7401	1.53	0.439	-1.07831	0.49034	1.25	0.1167	1.21	0.1418
ABA-regulated*	AT3G17130	invertase/pectin methylesterase inhibitor family protein	1.0552	0.840031	-1.62	0.0744	-1.08	0.9983	-1.24154	0.394143	1.15	0.4229	1.28	0.2067
ABA-regulated*	AT2G22510	hydroxyproline-rich glycoprotein family protein	-1.11704	0.621221	-1.09	0.1338	-1.04	0.2292	1.05985	0.711891	-1.02	0.7694	-1.06	0.7062
ABA-regulated*	AT5G10100	trehalose-6-phosphate phosphatase, putative	1.29869	0.00980477	-1.03	0.9071	-1.08	0.4339	1.00475	0.981914	1.61	0.0025	1.67	0.0015
ABA-regulated*	AT3G55430	glycosyl hydrolase family 17 protein / beta-1,3-glucanase, putative	1.27752	0.237564	1.09	0.8003	1.36	0.1149	1.13694	0.349207	1.3	0.0542	1.31	0.2152
ABA-regulated*	AT3G09770	zinc finger (C3HC4-type RING finger) family protein	1.059	0.766316	-1.16	0.3925	-1.05	0.7738	1.03895	0.71106	-1.02	0.3518	1.01	0.9824
ABA-regulated*	AT1G73120	unknown protein	1.14387	0.226723	1.08	0.2894	1.01	0.7651	-2.12907	0.149684	-1.08	0.6101	-1.1	0.1182
ABA-regulated*	AT5G44670	similar to unknown protein [Arabidopsis thaliana] (TAIR:AT4G20170.1); similar to Os06g0328800 [Oryza sativa (japonica cultivar-group)] (GB:NP_001057533.1); similar to Os02g0712500 [Oryza sativa (japonica cultivar-group)] (GB:NP_001047907.1); similar to unknown protein [Oryza sativa (japonica cultivar-group)] (GB:BAD72474.1); contains InterPro domain Protein of unknown function DUF23; (InterPro:IP…	1.23929	0.166531	-1.22	0.7416	1.02	0.6953	-1.22859	0.151699	1.16	0.3673	-1.04	0.4495
ABA-regulated*	AT5G47640	CCAAT-box binding transcription factor subunit B (NF-YB) (HAP3 ) (AHAP3) family (Hap3b)	1.3144	0.202166	1.23	0.2288	-1.26	0.1545	-1.37176	0.0146463	-1.19	0.1192	1.01	0.6785
ABA-regulated*	AT5G10930	CIPK5 (CBL-INTERACTING PROTEIN KINASE 5); kinase	1.28847	0.25626	-1.57	0.0051	-1.71	0.004	-1.10238	0.487696	-1.02	0.9433	-1.03	0.9261
ABA-regulated*	AT2G47180	ATGOLS1 (ARABIDOPSIS THALIANA GALACTINOL SYNTHASE 1); transferase, transferring hexosyl groups	-3.06979	0.0656971	-3.23	0.1307	1.42	0.9103	-1.27481	0.224565	1.17	0.2169	1.8	0.5142
ABA-regulated*	AT3G63210	MARD1 (MEDIATOR OF ABA-REGULATED DORMANCY 1)	-1.00114	0.996697	1.16	0.7107	1.78	0.1244	1.30025	0.103013	-1.18	0.2954	-1.21	0.1136
ABA-regulated*	AT1G76590	zinc-binding family protein	1.88953	0.0218425	-2.04	0.0358	-1.16	0.4455	1.75687	0.00599266	-1.62	0.021	-1.31	0.1682
ABA-regulated*	AT5G02230	haloacid dehalogenase-like hydrolase family protein	1.06401	0.507628	-2.15	0.0092	-1.31	0.3847	1.13056	0.230127	1.82	0.0003	1.57	0.0026
ABA-regulated*	AT5G41040	transferase family protein	1.01572	0.883401	-1.04	0.7471	1	0.3541	-1.14049	0.263334	1.67	0.001	1.92	0.0002
ABA-regulated*	AT2G04570	GDSL-motif lipase/hydrolase family protein	-1.05018	0.75098	1.06	0.4389	1.16	0.6464	-1.04339	0.553991	1.04	0.8699	1.01	0.3402
ABA-regulated*	AT1G11210	similar to unknown protein [Arabidopsis thaliana] (TAIR:AT1G11220.1); similar to fiber expressed protein [Gossypium hirsutum] (GB:AAY85179.1); similar to cotton fiber expressed protein 1 [Gossypium hirsutum] (GB:AAC33276.1); contains InterPro domain Protein of unknown function DUF761, plant; (InterPro:IPR008480)	2.84323	0.0111491	-1.08	0.2328	1.01	0.819	1.08083	0.488736	1.03	0.6151	1.05	0.4526
ABA-regulated*	AT2G45600	similar to unknown protein [Arabidopsis thaliana] (TAIR:AT2G45610.1); similar to CXE carboxylesterase [Malus pumila] (GB:ABB89004.1); contains InterPro domain Esterase/lipase/thioesterase; (InterPro:IPR000379); contains InterPro domain Alpha/beta hydrolase fold-3; (InterPro:IPR013094)	1.30775	0.170054	-1.08	0.7668	-1.07	0.6408	-1.04194	0.610164	-1.1	0.3167	-1.21	0.323
ABA-regulated*	AT4G16750	DRE-binding transcription factor, putative	1.12125	0.214255	-1.49	0.1164	-1.46	0.0992	-1.0123	0.932488	1.22	0.3326	1.11	0.3809
ABA-regulated*	AT3G48920	AtMYB45 (myb domain protein 45); DNA binding / transcription factor	1.18843	0.558717	1.29	0.0185	-1.02	0.7951	1.01227	0.891171	-1.04	0.5353	1.22	0.2893
ABA-regulated*	AT3G22620	protease inhibitor/seed storage/lipid transfer protein (LTP) family protein	-1.44014	0.150808	-1.08	0.6149	-1.09	0.771	-1.03354	0.692664	1.11	0.5203	1.8	0.7898
ABA-regulated*	AT5G01670	aldose reductase, putative	1.11967	0.192042	-1.19	0.0879	1.01	0.9986	1.24273	0.105331	1.1	0.6685	-1.1	0.918
ABA-regulated*	AT1G73260	trypsin and protease inhibitor family protein / Kunitz family protein	-3.73738	0.236115	-1.15	0.3724	-1.05	0.5059	-1.44254	0.180368	-1.18	0.1425	-1.18	0.0385
ABA-regulated*	AT3G14560	unknown protein	1.0717	0.353907	-1.13	0.2094	-1.08	0.4801	-1.05285	0.720616	1.12	0.2537	1.18	0.0262
ABA-regulated*	AT4G30490	AFG1-like ATPase family protein	-1.09805	0.632205	1.79	0.801	1.41	0.1909	1.20258	0.196767	1.92	0.0002	2.69	2.09e-05
ABA-regulated*	AT1G70420	similar to unknown protein [Arabidopsis thaliana] (TAIR:AT1G23710.1); similar to Protein of unknown function DUF1645 [Medicago truncatula] (GB:ABE93113.1); contains InterPro domain Protein of unknown function DUF1645; (InterPro:IPR012442)	1.31045	0.324474	1.1	0.2538	1.3	0.6602	-1.09445	0.189251	-1.14	0.3007	1.19	0.198
ABA-regulated*	AT1G67360	rubber elongation factor (REF) family protein	1.07454	0.332121	-1.83	0.0025	-2.09	0.0005	-1.19458	0.113443	1.19	0.1406	1.17	0.3001
ABA-regulated*	AT3G22370	AOX1A (alternative oxidase 1A); alternative oxidase	-1.07075	0.687734	-1.43	0.1496	-1.21	0.408	-1.28628	0.103691	1.5	0.002	1.54	0.0063
ABA-regulated*	AT3G14067	subtilase family protein	-1.14763	0.318716	1.11	0.711	1.42	0.5729	1.02442	0.65121	1.16	0.2715	1.2	0.2155
ABA-regulated*	AT1G27730	STZ (SALT TOLERANCE ZINC FINGER); nucleic acid binding / transcription factor/ zinc ion binding	-1.03046	0.837573	-1.16	0.3865	1.06	0.7243	1.36328	0.203757	1.51	0.3827	1.14	0.9282
ABA-regulated*	AT3G57020	strictosidine synthase family protein	1.22899	0.404731	-2.06	0.0184	-2.25	0.0289	1.03955	0.705932	-1.01	0.9811	1	0.899
ABA-regulated*	AT5G53710	unknown protein	-1.06562	0.754854	-1.07	0.8812	1.07	0.2248	1.08099	0.502331	-1.07	0.5802	-1.02	0.9756
ABA-regulated*	AT1G58360	AAP1 (AMINO ACID PERMEASE 1); amino acid permease	-1.10771	0.255205	-1.28	0.1415	-1.06	0.9673	-1.0485	0.564767	-1.1	0.9489	1.05	0.6704
ABA-regulated*	AT4G29190	zinc finger (CCCH-type) family protein	1.78953	0.000997874	1.17	0.6189	1.47	0.1698	1.25447	0.0789135	-1.36	0.0048	-1.19	0.0718
ABA-regulated*	AT4G36610	hydrolase, alpha/beta fold family protein	1.16248	0.387115	-1.1	0.7097	-1.04	0.9395	1.4756	0.0499388	1.28	0.0453	1.3	0.0064
ABA-regulated*	AT2G29300	tropinone reductase, putative / tropine dehydrogenase, putative	1.00511	0.991501	-1.22	0.097	1.16	0.0594	-1.03082	0.828334	-1.31	0.1148	-1.02	0.8959
ABA-regulated*	AT5G23190	CYP86B1 (cytochrome P450, family 86, subfamily B, polypeptide 1); oxygen binding	1.0282	0.880536	1.19	0.1195	-1.01	0.9378	1.23457	0.304368	-1.26	0.3658	-1.06	0.7404
ABA-regulated*	AT1G75170	SEC14 cytosolic factor family protein / phosphoglyceride transfer family protein	-1.25949	0.535291	-2.33	0.0031	-1.89	0.0091	1.057	0.755199	-1.01	0.5268	1.04	0.7253
ABA-regulated*	AT3G07350	similar to unknown protein [Arabidopsis thaliana] (TAIR:AT3G25240.1); similar to Os01g0915000 [Oryza sativa (japonica cultivar-group)] (GB:NP_001045184.1); similar to uncharacterized plant-specific domain TIGR01615 family protein, expressed [Oryza sativa (japonica cultivar-group)] (GB:ABA93251.2); contains InterPro domain Protein of unknown function DUF506, plant; (InterPro:IPR006502)	-1.02871	0.871895	1.03	0.8437	1.23	0.389	1.26603	0.25077	1.39	0.0308	1.5	0.0107
ABA-regulated*	AT3G51860	CAX3 (cation exchanger 3); cation:cation antiporter	1.21663	0.640177	-1.36	0.3869	1.58	0.0581	-1.07516	0.618205	-1.01	0.8318	-1.31	0.1023
ABA-regulated*	AT2G41660	similar to unknown protein [Arabidopsis thaliana] (TAIR:AT3G25640.1); similar to unknown protein [Oryza sativa (japonica cultivar-group)] (GB:BAD07762.1); contains InterPro domain Protein of unknown function DUF617, plant; (InterPro:IPR006460)	-1.14259	0.502106	-1.02	0.7988	1.01	0.8079	-1.20563	0.169354	1.03	0.5794	-1.07	0.6
ABA-regulated*	AT5G45950	GDSL-motif lipase/hydrolase family protein	1.01188	0.950725	1.23	0.6829	1.19	0.7303	-1.02977	0.629388	-1.03	0.8316	-1.06	0.511
ABA-regulated*	AT1G02700	similar to unknown protein [Arabidopsis thaliana] (TAIR:AT4G02140.1); similar to hypothetical protein MtrDRAFT_AC145329g27v1 [Medicago truncatula] (GB:ABE91001.1)	1.0285	0.870077	1.23	0.1843	1.3	0.7687	-1.32537	0.0322126	1.06	0.6807	-1.09	0.442
ABA-regulated*	AT5G18130	similar to unknown protein [Arabidopsis thaliana] (TAIR:AT3G03870.2); similar to hypothetical protein MtrDRAFT_AC156827g15v1 [Medicago truncatula] (GB:ABE86405.1)	1.23102	0.458008	-1.06	0.3086	1.17	0.5725	1.13506	0.306147	-1.09	0.9915	-1.1	0.8096
ABA-regulated*	AT5G23220	isochorismatase hydrolase family protein	-1.0495	0.77937	1.07	0.3481	-1.03	0.4845	-1.10416	0.512812	2.98	1.15e-07	2.72	1.05e-06
ABA-regulated*	AT1G08230	similar to amino acid transporter family protein [Arabidopsis thaliana] (TAIR:AT5G41800.1); similar to Os05g0586500 [Oryza sativa (japonica cultivar-group)] (GB:NP_001056462.1); similar to Amino acid/polyamine transporter II [Medicago truncatula] (GB:ABE81500.1); similar to Os01g0857400 [Oryza sativa (japonica cultivar-group)] (GB:NP_001044853.1); contains InterPro domain Amino acid/polyamine tra…	1.07228	0.571244	-1.8	0.002	-1.46	0.0276	-1.04129	0.729158	-1.08	0.5755	-1.1	0.6029
ABA-regulated*	AT1G66830	leucine-rich repeat transmembrane protein kinase, putative	1.07403	0.680448	1.08	0.518	1.03	0.8636	1.17641	0.206106	1.12	0.2581	1.6	0.6399
ABA-regulated*	AT4G23920	UGE2 (UDP-D-glucose/UDP-D-galactose 4-epimerase 2); UDP-glucose 4-epimerase/ protein dimerization	1.45798	0.0157689	-1.14	0.3774	-1.3	0.489	1.08538	0.318436	1.69	7.22e-05	1.44	0.0068
ABA-regulated*	AT1G01470	LEA14 (LATE EMBRYOGENESIS ABUNDANT 14)	1.72581	0.00465252	-1.06	0.595	1.59	0.1148	-1.18449	0.357203	2.66	0.002	2.06	0.0071
ABA-regulated*	AT4G21940	CPK15 (calcium-dependent protein kinase 15); calcium- and calmodulin-dependent protein kinase/ kinase	1.49026	0.0326577	-1.11	0.5372	1.26	0.071	-1.17124	0.0613185	1.07	0.6101	1.11	0.4031
ABA-regulated*	AT2G30550	lipase class 3 family protein	-1.27843	0.235023	-1.01	0.8226	1.25	0.2543	-1.2239	0.122137	1.12	0.5413	1.13	0.1427
ABA-regulated*	AT1G20450	ERD10/LTI45 (EARLY RESPONSIVE TO DEHYDRATION 10)	1.51978	0.011727	-1.02	0.4946	1.72	0.442	-1.03545	0.677639	2.49	2.41e-06	2.35	4.11e-06
ABA-regulated*	AT5G43580	serine-type endopeptidase inhibitor	-1.29163	0.396091	-1.19	0.1714	-1.04	0.666	-1.64609	0.102211	-1.06	0.7626	-1.03	0.8643
ABA-regulated*	AT4G22920	similar to unknown protein [Arabidopsis thaliana] (TAIR:AT4G11910.1); similar to senescence-inducible chloroplast stay-green protein 1 [Lycopersicon esculentum] (GB:AAY98500.1)	-1.34987	0.164044	-1.33	0.0934	1.07	0.3518	-1.3766	0.049956	-1.12	0.3757	-1.39	0.0406
ABA-regulated*	AT1G18100	E12A11; phosphatidylethanolamine binding	-1.23538	0.309242	1.15	0.883	1.1	0.4846	1.0363	0.844487	1.17	0.066	1.69	0.0238
ABA-regulated*	AT5G62480	ATGSTU9 (GLUTATHIONE S-TRANSFERASE TAU 9); glutathione transferase	-1.07416	0.874656	1.06	0.4256	1.01	0.1186	-1.11385	0.454121	1.07	0.5834	-1.03	0.4286
ABA-regulated*	AT1G01520	myb family transcription factor	1.2542	0.413283	-24.25	1.26e-13	-26.23	6.56e-14	1.12668	0.31049	-1.02	0.5263	1.02	0.4898
ABA-regulated*	AT1G02310	glycosyl hydrolase family protein 5 / cellulase family protein / (1-4)-beta-mannan endohydrolase, putative	-1.07225	0.572524	-1.1	0.3053	-1.01	0.8726	1.14121	0.300162	1.06	0.2229	1.01	0.2208
ABA-regulated*	AT1G01720	ATAF1 (Arabidopsis NAC domain containing protein 2); transcription factor	1.22494	0.284087	-2.05	0.0021	-1.09	0.2744	-1.1237	0.398882	1.37	0.0498	1.4	0.0092
ABA-regulated*	AT1G27200	similar to zinc finger (C3HC4-type RING finger) family protein [Arabidopsis thaliana] (TAIR:AT3G27330.1); similar to Os08g0121900 [Oryza sativa (japonica cultivar-group)] (GB:NP_001060883.1); similar to zinc finger (C3HC4-type RING finger) protein family-like [Oryza sativa (japonica cultivar-group)] (GB:BAD10590.1); contains InterPro domain Protein of unknown function DUF23; (InterPro:IPR008166)	2.20304	0.00151926	-1.56	0.1226	-1.13	0.8797	1.04935	0.760687	1.02	0.8874	-1.04	0.7141
ABA-regulated*	AT2G22590	glycosyltransferase family protein	1.04631	0.387643	1.02	0.8511	1.06	0.6608	1.00458	0.955993	-1.11	0.2787	-1.07	0.5195
ABA-regulated*	AT5G50100	similar to PBng143 [Vigna radiata] (GB:BAB82450.1); contains InterPro domain Thioredoxin-like fold; (InterPro:IPR012336); contains InterPro domain Putative thiol-disulphide oxidoreductase DCC; (InterPro:IPR007263)	1.2721	0.430108	-1.67	0.0087	-1.6	0.098	-1.0074	0.924451	-1.05	0.5318	1.25	0.0472
ABA-regulated*	AT1G68570	proton-dependent oligopeptide transport (POT) family protein	-1.45811	0.0272876	-1.13	0.3225	1.02	0.9842	1.05851	0.446692	-1.08	0.7233	-1.16	0.5689
ABA-regulated*	AT1G32870	ANAC013 (Arabidopsis NAC domain containing protein 13); transcription factor	1.5756	0.115676	-1.79	0.0016	-1.6	0.0075	-1.00935	0.928637	1.23	0.0182	1.25	0.0973
ABA-regulated*	AT4G10500	oxidoreductase, 2OG-Fe(II) oxygenase family protein	-1.13407	0.736302	1.26	0.0374	1.22	0.1247	1.56521	0.0598951	1.39	0.0086	1.57	0.0036
ABA-regulated*	AT2G40435	similar to unknown protein [Arabidopsis thaliana] (TAIR:AT3G56220.1); similar to Os03g0338400 [Oryza sativa (japonica cultivar-group)] (GB:NP_001050055.1); similar to hypothetical protein [Oryza sativa (japonica cultivar-group)] (GB:BAC10078.1); similar to Os05g0337200 [Oryza sativa (japonica cultivar-group)] (GB:NP_001055237.1); contains domain Regulatory domain in the aminoacid metabolism (SSF5…	-1.00654	0.968217	1.03	0.7019	-1.09	0.6402	-1.07888	0.420148	-1.34	0.127	-1.26	0.1435
ABA-regulated*	AT1G60590	polygalacturonase, putative / pectinase, putative	1.01998	0.961543	-3.47	0.0096	-2.05	0.1169	1.52675	0.13498	-1.09	0.2907	-1.03	0.4894
ABA-regulated*	AT1G60470	ATGOLS4 (ARABIDOPSIS THALIANA GALACTINOL SYNTHASE 4); transferase, transferring glycosyl groups / transferase, transferring hexosyl groups	-1.1003	0.275547	1.13	0.2839	1.1	0.4881	-1.02613	0.890629	-1.18	0.1576	-1.2	0.1401
ABA-regulated*	AT1G70170	MMP (MATRIX METALLOPROTEINASE); metalloendopeptidase	-1.08111	0.700347	1.14	0.202	-1.05	0.7439	-1.02191	0.804033	1.55	0.0036	1.64	0.001
ABA-regulated*	AT3G48520	CYP94B3 (cytochrome P450, family 94, subfamily B, polypeptide 3); oxygen binding	1.86771	0.0612171	1.44	0.6298	3.88	0.0264	-1.08897	0.722491	2.25	0.0649	1.63	0.2584
ABA-regulated*	AT3G12580	HSP70 (heat shock protein 70); ATP binding	-1.0113	0.968132	1.21	0.6304	1.96	0.2004	-1.04254	0.576615	2.62	4.07e-05	3.35	1.17e-05
ABA-regulated*	AT2G39030	GCN5-related N-acetyltransferase (GNAT) family protein	-2.81295	0.225021	-1	0.9966	1.25	0.7521	-1.17966	0.0293284	-1.12	0.3729	-1.11	0.6043
ABA-regulated*	AT1G10370	ATGSTU17/ERD9/GST30/GST30B (EARLY-RESPONSIVE TO DEHYDRATION 9, GLUTATHIONE S-TRANSFERASE 30, GLUTATHIONE S-TRANSFERASE 30B); glutathione transferase	1.24259	0.202983	1.91	0.9425	1.97	0.1335	-1.19127	0.319134	-1.05	0.7323	1.17	0.2767
ABA-regulated*	AT5G57610	protein kinase family protein	-1.25002	0.124014	-1.71	0.0153	-1.29	0.0989	-1.06295	0.123229	1.28	0.0641	1.27	0.0893
ABA-regulated*	AT1G19970	ER lumen protein retaining receptor family protein	1.34002	0.0331983	-1.22	0.462	-1.12	0.8665	-1.00233	0.978096	-1.1	0.9935	-1.04	0.7838
ABA-regulated*	AT1G02400	ATGA2OX6/DTA1 (GIBBERELLIN 2-OXIDASE 6); gibberellin 2-beta-dioxygenase	1.50772	0.0614311	-1.18	0.4566	1.35	0.0544	-1.15434	0.198596	1.38	0.134	1.42	0.381
ABA-regulated*	AT1G67710	ARR11 (RESPONSE REGULATOR 11); transcription factor/ two-component response regulator	-1.257	0.0103366	-1.13	0.4358	-1.02	0.9537	-1.01236	0.942164	-1.02	0.6696	1.01	0.9296
ABA-regulated*	AT1G56170	HAP5B (Heme activator protein (yeast) homolog 5B); DNA binding / transcription factor	-1.03386	0.880135	-1.01	0.6844	-1.07	0.5659	-1.15515	0.326626	-1	0.6223	-1.22	0.1225
ABA-regulated*	AT1G78070	WD-40 repeat family protein	1.18855	0.217015	-2.36	0.0523	-1.67	0.5682	1.08373	0.359979	2.69	0.0008	2.06	0.0245
ABA-regulated*	AT4G18650	transcription factor-related	1.24212	0.127262	-1.05	0.3055	-1.03	0.756	1.03498	0.705077	1.12	0.2684	1.28	0.2806
ABA-regulated*	AT2G23170	GH3.3; indole-3-acetic acid amido synthetase	-1.44775	0.550594	1.03	0.6789	1.06	0.6448	-1.07019	0.783663	1.18	0.2398	1.6	0.6985
ABA-regulated*	AT1G13740	similar to unknown protein [Arabidopsis thaliana] (TAIR:AT1G69260.1); similar to Os07g0602900 [Oryza sativa (japonica cultivar-group)] (GB:NP_001060209.1); similar to expressed protein [Oryza sativa (japonica cultivar-group)] (GB:ABF94628.1); similar to Os03g0419100 [Oryza sativa (japonica cultivar-group)] (GB:NP_001050378.1); contains InterPro domain Protein of unknown function DUF1675; (InterPr…	1.11217	0.507056	-1.33	0.003	-1.54	0.0073	-1.00593	0.919726	1.21	0.2014	1.3	0.1446
ABA-regulated*	AT2G19900	ATNADP-ME1 (NADP-MALIC ENZYME 1); malate dehydrogenase (oxaloacetate-decarboxylating) (NADP+)/ malic enzyme/ oxidoreductase, acting on NADH or NADPH, NAD or NADP as acceptor	-1.42344	0.181858	-1.1	0.0769	-1	0.1534	1.01708	0.806728	1.05	0.4313	1.04	0.6573
ABA-regulated*	AT1G22640	MYB3 (myb domain protein 3); DNA binding / transcription factor	-1.38697	0.460057	-1.31	0.4466	-1.18	0.3676	-1.42351	0.0125236	-1.16	0.1025	-1.04	0.8689
ABA-regulated*	AT3G57540	remorin family protein	1.4662	0.00211962	-1.2	0.2207	-1.14	0.3028	1.19178	0.208599	1.2	0.077	1.11	0.2562
ABA-regulated*	AT2G17840	ERD7 (EARLY-RESPONSIVE TO DEHYDRATION 7)	1.38293	0.022708	1.03	0.7021	3.89	0.1056	-1.03096	0.484972	3.62	0.0007	2.65	0.0013
ABA-regulated*	AT4G37150	esterase, putative	-3.10637	0.0350924	1.05	0.8734	-1.05	0.6846	-1.26982	0.0418333	1.12	0.1539	1.1	0.8302
ABA-regulated*	AT1G29395	COR414-TM1 (cold regulated 414 thylakoid membrane 1)	3.01651	0.0026596	-1.19	0.3085	1.23	0.9303	-1.18933	0.429128	1.18	0.1988	-1.02	0.7862
ABA-regulated*	AT2G40370	LAC5 (laccase 5); copper ion binding / oxidoreductase	1.17417	0.553036	1.04	0.8165	-1.07	0.5198	1.05645	0.753864	1.63	0.047	1.46	0.1326
ABA-regulated*	AT1G02670	DNA repair protein, putative	1.06267	0.767603	-1.03	0.6146	-1.03	0.6928	-1.14955	0.0339732	-1.18	0.2026	-1.01	0.8881
ABA-regulated*	AT2G30140	UDP-glucoronosyl/UDP-glucosyl transferase family protein	1.04256	0.868296	1.03	0.2892	-1.11	0.9288	1.249	0.295487	1.38	0.0182	1.16	0.0814
ABA-regulated*	AT3G45970	ATEXLA1 (ARABIDOPSIS THALIANA EXPANSIN-LIKE A1)	1.73799	0.00848066	1.99	0.1578	2.15	0.0864	1.25886	0.158975	2.26	0.0083	1.46	0.1701
ABA-regulated*	AT5G05410	DREB2A (DRE-BINDING PROTEIN 2A); DNA binding / transcription factor/ transcriptional activator	1.53605	0.0247879	-1.03	0.4466	-1.01	0.2548	1.42434	0.0276907	2.27	0.0018	2.14	0.0054
ABA-regulated*	AT1G79270	ECT8 (evolutionarily conserved C-terminal region 8)	1.50556	0.195401	-3.08	0.0004	-2.78	0.0146	-1.34486	0.00841092	1.4	0.0319	1.3	0.0674
ABA-regulated*	AT4G34650	SQS2 (SQUALENE SYNTHASE 2); farnesyl-diphosphate farnesyltransferase	1.40833	0.246003	1.05	0.1576	-1.19	0.883	1.21069	0.548366	1.04	0.9748	-1.02	0.89
ABA-regulated*	AT2G41870	remorin family protein	1.11671	0.124686	1.36	0.9624	1.54	0.3173	1.18503	0.0830458	-1.22	0.3018	-1.04	0.6266
ABA-regulated*	AT1G05450	protease inhibitor/seed storage/lipid transfer protein (LTP)-related	1.12494	0.53113	1.16	0.3143	1.8	0.7402	-1.01386	0.916198	-1.3	0.0538	-1.18	0.3453
ABA-regulated*	AT3G01420	ALPHA-DOX1 (ALPHA-DIOXYGENASE 1)	-4.21051	0.262964	-1.12	0.1567	1.32	0.7474	-1.20736	0.15525	1.2	0.1463	1.25	0.0522
ABA-regulated*	AT3G17000	UBC32 (ubiquitin-conjugating enzyme 31); ubiquitin-protein ligase	-1.13317	0.513666	-1.29	0.1587	-1.21	0.5215	1.0518	0.376908	-1.07	0.3171	-1.1	0.2362
ABA-regulated*	AT5G53120	SPDS3 (SPERMIDINE SYNTHASE 3)	-1.04573	0.607173	1.53	0.0951	1.55	0.0193	1.04672	0.503446	1.39	0.0113	1.24	0.0379
ABA-regulated*	AT5G01820	ATSR1 (SERINE/THREONINE PROTEIN KINASE 1); kinase	-1.58787	0.0138364	-2.05	0.0098	-1.45	0.2747	1.46147	0.020944	1.73	0.0014	1.41	0.0039
ABA-regulated*	AT1G10480	ZFP5 (ZINC FINGER PROTEIN 5); nucleic acid binding / transcription factor/ zinc ion binding	1.25615	0.417773	1.05	0.7281	1	0.9141	-1.35265	0.0124767	2.2	3.88e-05	1.59	0.0048
ABA-regulated*	AT1G68850	peroxidase, putative	-1.11123	0.523744	1.08	0.6769	1.01	0.3611	1.16975	0.305788	1.32	0.067	1.3	0.117
ABA-regulated*	AT1G64380	AP2 domain-containing transcription factor, putative	1.57963	0.0291045	-1.02	0.8338	1.04	0.2795	1.79489	0.0010986	1.6	0.0063	2.82	1.63e-05
ABA-regulated*	AT2G33590	cinnamoyl-CoA reductase family	1.03671	0.785958	-1.36	0.0665	1.21	0.8576	-1.02004	0.788523	1.31	0.0579	1.8	0.4726
ABA-regulated*	AT1G17870	S2P-like putative metalloprotease, also contain transmembrane helices near their C-termini and many of them, five of seven, contain a conserved zinc-binding motif HEXXH. Homolog of EGY1. Each of the EGY1 and EGY-like proteins share two additional highly conserved motifs, the previously reported NPDG motif (aa 442 to 454 in EGY1, Rudner et al., 1999) and a newly defined GNLR motif (aa 171 to 179 i…	1.19552	0.0980797	-1.06	0.6267	-1.09	0.49	1.27872	0.0787868	1.08	0.1733	1.18	0.0756
ABA-regulated*	AT2G39050	hydroxyproline-rich glycoprotein family protein	-1.33526	0.394763	1.09	0.6165	1.07	0.587	-1.13534	0.175325	-1.07	0.433	-1.12	0.2354
ABA-regulated*	AT5G22470	NAD+ ADP-ribosyltransferase	1.08956	0.71298	1.04	0.8261	1.06	0.6839	1.21368	0.131623	-1.02	0.7388	-1.05	0.6718
ABA-regulated*	AT4G22820	zinc finger (AN1-like) family protein	-1.02794	0.770186	-1.34	0.0357	-1.2	0.1107	-1.33669	0.0643729	1.21	0.2337	-1.09	0.5861
ABA-regulated*	AT4G39210	APL3 (large subunit of AGP 3)	1.05587	0.792394	1.12	0.716	1.57	0.1387	1.03257	0.806223	1.07	0.5715	-1.07	0.8335
ABA-regulated*	AT1G06570	PDS1 (PHYTOENE DESATURATION 1)	-1.16444	0.427747	-2.79	0.0009	-2.7	0.0148	1.21782	0.195065	-1.15	0.9753	-1.2	0.7293
ABA-regulated*	AT1G18870	ICS2; isochorismate synthase	1.82211	0.0936627	1.26	0.3388	1.26	0.1583	-1.06789	0.65627	1.03	0.9253	1.17	0.5891
ABA-regulated*	AT3G61060	ATPP2-A13	2.15246	0.102425	1.08	0.614	-1.08	0.4685	2.40541	0.00900746	-1.46	0.0522	1.01	0.439
ABA-regulated*	AT5G15180	peroxidase, putative	1.00172	0.988311	-1.03	0.5595	1.04	0.8513	-1.34703	0.0247866	-1.29	0.1379	1.01	0.4645
ABA-regulated*	AT2G45570	CYP76C2 (cytochrome P450, family 76, subfamily C, polypeptide 2); oxygen binding	-2.06994	0.18447	1.43	0.0009	1.08	0.4157	1.01175	0.931385	-1.03	0.8536	1.09	0.0913
ABA-regulated*	AT4G17280	auxin-responsive family protein	-1.08282	0.553969	1.07	0.5903	1.15	0.9293	1.13589	0.115457	-1.06	0.801	-1.02	0.7088
ABA-regulated*	AT5G20270	HHP1 (HEPTAHELICAL TRANSMEMBRANE PROTEIN1)	1.09156	0.549496	-1.34	0.4074	-1.06	0.9381	1.0321	0.838481	1.11	0.4381	-1.04	0.8752
ABA-regulated*	AT1G80820	CCR2 (CINNAMOYL COA REDUCTASE)	1.22024	0.502949	-1.23	0.6139	1.19	0.1018	1.37436	0.0237962	1.95	0.0133	1.55	0.0265
ABA-regulated*	AT5G53970	aminotransferase, putative	1.22966	0.51937	-3.44	0.0083	-5.25	0.0293	1.03003	0.828846	-1.47	0.0038	-1.85	0.0003
ABA-regulated*	AT4G23450	zinc finger (C3HC4-type RING finger) family protein	1.11981	0.568986	-1.12	0.977	-1.19	0.353	-1.17473	0.172852	-1.24	0.0237	-1.53	0.0003
ABA-regulated*	AT3G52820	ATPAP22/PAP22 (purple acid phosphatase 22); acid phosphatase/ protein serine/threonine phosphatase	1.19162	0.12222	1	0.5781	1.01	0.6835	-1.22087	0.305338	1.31	0.067	1.29	0.0476
ABA-regulated*	AT5G62470	MYB96 (myb domain protein 96); DNA binding / transcription factor	1.06215	0.533182	-1.48	0.0817	1.11	0.7843	-1.08132	0.637132	1.03	0.7588	1.18	0.2315
ABA-regulated*	AT1G07720	beta-ketoacyl-CoA synthase family protein	1.18427	0.0766285	-1.23	0.249	-1.06	0.4313	-1.04608	0.67983	-1.16	0.2562	-1.06	0.7093
ABA-regulated*	AT5G65990	amino acid transporter family protein	1.10641	0.618358	-1.57	0.0733	-1.67	0.0841	-1.0741	0.538134	-1.2	0.1214	-1.04	0.2687
ABA-regulated*	AT1G64110	AAA-type ATPase family protein	1.16101	0.587305	1.2	0.7348	1.16	0.8768	-1.09233	0.397293	-1.09	0.4065	1.03	0.7512
ABA-regulated*	AT3G11420	fringe-related protein	1.16923	0.451766	-2.14	0.0317	-1.66	0.2025	-1.13732	0.188069	1.26	0.4902	-1.21	0.1746
ABA-regulated*	AT5G61820	similar to hypothetical protein [Trifolium pratense] (GB:BAE71234.1); contains InterPro domain Stress up-regulated Nod 19; (InterPro:IPR011692)	1.25487	0.599108	-2.37	0.0177	-1.23	0.5206	1.06876	0.728805	1.19	0.1445	1.22	0.3617
ABA-regulated*	AT5G53870	plastocyanin-like domain-containing protein	1.00942	0.949928	-1.1	0.9269	1.09	0.0716	-1.04609	0.573438	-1.07	0.9883	1.03	0.8247
ABA-regulated*	AT4G09500	glycosyltransferase family protein	1.56203	0.127274	-1.2	0.2334	1.16	0.6029	-1.06838	0.532483	-1.35	0.2907	-1.29	0.0502
ABA-regulated*	AT4G11350	transferase, transferring glycosyl groups	-1.29851	0.105655	-1.09	0.2447	1.04	0.6538	-1.06484	0.649181	-1.18	0.3645	-1	0.4205
ABA-regulated*	AT5G13580	ABC transporter family protein	1.10257	0.483264	1.02	0.6581	-1.35	0.6389	1.19596	0.271533	-1.03	0.8469	1.04	0.7242
ABA-regulated*	AT2G32150	haloacid dehalogenase-like hydrolase family protein	1.15926	0.226195	1.14	0.5687	4.1	0.2691	1.29245	0.0104044	-1.13	0.6382	1.48	0.8335
ABA-regulated*	AT5G09520	hydroxyproline-rich glycoprotein family protein	-1.13261	0.618982	1.02	0.9805	-1.12	0.1976	1.0569	0.770946	1.27	0.2631	-1.26	0.6826
ABA-regulated*	AT2G39110	protein kinase, putative	1.02141	0.928216	-1.14	0.3413	-1.07	0.8616	1.03185	0.655457	1.56	0.0049	1.31	0.0247
ABA-regulated*	AT5G42200	zinc finger (C3HC4-type RING finger) family protein	-1.04737	0.753624	1.19	0.97	1.23	0.9178	-1.43432	0.0364405	-1.82	0.0001	-1.91	8.14e-05
ABA-regulated*	AT5G02020	similar to unknown protein [Arabidopsis thaliana] (TAIR:AT5G59080.1)	2.42559	0.119459	1.05	0.2155	1.01	0.7864	-1.04761	0.650862	-1.77	0.0024	-1.81	0.0021
ABA-regulated*	AT5G13900	protease inhibitor/seed storage/lipid transfer protein (LTP) family protein	-1.07833	0.574631	-1.03	0.589	-1.07	0.9006	1.3433	0.209219	1.26	0.2216	1.31	0.2352
ABA-regulated*	AT5G13200	GRAM domain-containing protein / ABA-responsive protein-related	1.23749	0.302822	-2.18	0.4451	1.36	0.795	1.00744	0.919114	2.52	3.16e-06	1.92	0.0002
ABA-regulated*	AT3G62590	lipase class 3 family protein	-1.41102	0.194202	1	0.2865	1.02	0.6939	-1.08138	0.649601	1.08	0.7988	1.16	0.2704
ABA-regulated*	AT4G34000	ABF3/DPBF5 (ABSCISIC ACID RESPONSIVE ELEMENTS-BINDING FACTOR 3); DNA binding / protein binding / transcription factor/ transcriptional activator	1.24196	0.0833054	-2.19	0.0002	-1.94	0.0016	1.15119	0.265988	-1.05	0.5761	-1.06	0.5411
ABA-regulated*	AT1G64660	ATMGL; catalytic/ methionine gamma-lyase	-1.09856	0.511842	-1.32	0.0248	-1.23	0.101	-1.07442	0.597335	-1.44	0.0022	-1.88	8.38e-05
ABA-regulated*	AT4G27657	similar to unknown protein [Arabidopsis thaliana] (TAIR:AT4G27652.1)	-1.56487	0.0585163	-4.39	5.64e-05	-3.97	0.0006	1.25958	0.0473328	-1.31	0.7965	-1.47	0.2769
ABA-regulated*	AT3G02140	TMAC2 (TWO OR MORE ABRES-CONTAINING GENE 2)	-1.70713	0.0883032	-1.02	0.9742	1.05	0.9242	-1.08611	0.463331	-1.24	0.2359	-1.19	0.4037
ABA-regulated*	AT4G18980	similar to unknown protein [Arabidopsis thaliana] (TAIR:AT5G45630.1); similar to hypothetical protein MBP_91N22.56 [Musa balbisiana] (GB:ABF70130.1); contains InterPro domain Protein of unknown function DUF584; (InterPro:IPR007608)	-1.00138	0.991937	-1.08	0.7227	-1	0.596	1.07623	0.559618	-1.09	0.4193	-1.01	0.8796
ABA-regulated*	AT2G34810	FAD-binding domain-containing protein	-2.78799	0.137425	1.08	0.8294	1.61	0.3656	-1.15753	0.1859	1.1	0.4815	1.2	0.9026
ABA-regulated*	AT2G19810	zinc finger (CCCH-type) family protein	1.27012	0.031019	1.1	0.6723	1.9	0.6505	1.01527	0.918581	-1.46	0.0853	-1.08	0.1509
ABA-regulated*	AT1G79900	ATMBAC2/BAC2 (Arabidopsis mitochondrial basic amino acid carrier 2); L-ornithine transporter/ binding / carnitine:acyl carnitine antiporter	-1.12807	0.780072	1.09	0.9952	1.06	0.935	-1.07177	0.307645	1	0.9811	1.03	0.9979
ABA-regulated*	AT5G14130	peroxidase, putative	1.07947	0.436427	1.52	0.0067	1.34	0.0044	-1.09323	0.55382	1.33	0.3617	-1.12	0.6099
ABA-regulated*	AT1G03700	integral membrane family protein	-1.01694	0.912701	-1.04	0.9688	-1.02	0.8955	-1.12407	0.290917	-1.2	0.0393	-1.15	0.2804
ABA-regulated*	AT4G30470	cinnamoyl-CoA reductase-related	1.00734	0.969485	-4.26	0.0044	-3.27	0.0176	1.04088	0.870326	1.12	0.49	1.6	0.6664
ABA-regulated*	AT5G25110	CIPK25 (CBL-INTERACTING PROTEIN KINASE 25); kinase	1.08827	0.617188	-1.08	0.8498	1.08	0.6784	1.18027	0.0159927	1.14	0.0402	1.31	0.0097
ABA-regulated*	AT5G26340	MSS1 (SUGAR TRANSPORT PROTEIN 13); carbohydrate transporter/ hexose:hydrogen symporter/ high-affinity hydrogen:glucose transporter/ sugar porter	1.48367	0.12474	1.32	0.969	1.45	0.5136	-1.09971	0.496563	1.26	0.0468	1.49	0.002
ABA-regulated*	AT2G04350	long-chain-fatty-acid--CoA ligase family protein / long-chain acyl-CoA synthetase family protein (LACS8)	-1.06973	0.701651	-1.2	0.1387	1	0.9347	-1.07591	0.592353	1.22	0.3182	1.24	0.13
ABA-regulated*	AT5G04250	OTU-like cysteine protease family protein	1.423	0.233294	1.08	0.7197	1.25	0.3821	1.17205	0.367111	1.32	0.5432	1.42	0.0303
ABA-regulated*	AT3G09640	APX2 (ASCORBATE PEROXIDASE 2); L-ascorbate peroxidase	1.41759	0.0366688	1.03	0.741	1.11	0.8926	1.01875	0.88581	-1.03	0.8293	-1.06	0.3923
ABA-regulated*	AT3G19580	AZF2 (ARABIDOPSIS ZINC-FINGER PROTEIN 2); nucleic acid binding / transcription factor/ zinc ion binding	-1.29682	0.400422	-1.16	0.253	-1.06	0.7834	1.23332	0.328304	1.31	0.2229	1.37	0.1752
ABA-regulated*	AT1G19200	senescence-associated protein-related	-1.17011	0.619213	-1.07	0.8905	1.52	0.0331	1.09987	0.456851	1.12	0.3801	-1.04	0.544
ABA-regulated*	AT4G37220	stress-responsive protein, putative	-1.07483	0.703294	1.19	0.2659	1.22	0.1949	-1.05069	0.696025	-1	0.7384	-1.08	0.7039
ABA-regulated*	AT3G02940	MYB107 (myb domain protein 107); DNA binding / transcription factor	-1.04737	0.775401	1.08	0.8541	-1.04	0.1804	1.01533	0.890742	-1.16	0.3498	-1.04	0.6828
ABA-regulated*	AT4G24960	ATHVA22D (Arabidopsis thaliana HVA22 homologue D)	2.27911	0.0392133	-1.74	0.3054	1.13	0.7553	-1.23853	0.0372943	2.38	0.0006	2.26	0.0018
ABA-regulated*	AT2G46270	GBF3 (G-BOX BINDING FACTOR 3); transcription factor	1.02772	0.897967	-1.46	0.0654	-1.03	0.7693	1.15095	0.306037	1.11	0.392	1.4	0.7529
ABA-regulated*	AT1G02816	similar to unknown protein [Arabidopsis thaliana] (TAIR:AT4G02370.1); similar to Os05g0362300 [Oryza sativa (japonica cultivar-group)] (GB:NP_001055314.1); similar to Protein of unknown function, DUF538 [Oryza sativa (japonica cultivar-group)] (GB:AAX95409.1); similar to Os05g0362500 [Oryza sativa (japonica cultivar-group)] (GB:NP_001055315.1); contains InterPro domain Protein of unknown function…	1.15523	0.150728	-1.55	0.1428	-1.61	0.0667	-1.10134	0.129188	1.12	0.1446	1.18	0.2762
ABA-regulated*	AT4G23050	protein kinase, putative	1.19506	0.652256	-1.14	0.2297	1.19	0.4153	1.07264	0.68846	1.08	0.439	1.26	0.0144
ABA-regulated*	AT4G33150	LKR (SACCHAROPINE DEHYDROGENASE)	-3.3093	0.215171	-2.37	0.0095	-1.59	0.1607	1.05008	0.69974	-1.63	0.0003	-1.76	0.0001
ABA-regulated*	AT5G47530	auxin-responsive protein, putative	1.0852	0.488451	1.02	0.9849	-1.07	0.8347	1.02068	0.77166	-1.07	0.556	1.02	0.8588
ABA-regulated*	AT1G54100	ALDH7B4 (ALDEHYDE DEHYDROGENASE 7B4); 3-chloroallyl aldehyde dehydrogenase	-1.04535	0.856006	-1.89	0.1373	-1.16	0.9146	1.07812	0.491281	1.12	0.5337	1.4	0.4053
ABA-regulated*	AT1G17950	MYB52 (myb domain protein 52); DNA binding / transcription factor	1.06768	0.624889	1.28	0.2552	1.18	0.3725	-1.02254	0.889283	-1.12	0.5559	-1.25	0.2257
ABA-regulated*	AT2G29090	CYP707A2 (cytochrome P450, family 707, subfamily A, polypeptide 2); oxygen binding	1.53099	0.0855009	1.15	0.1679	1.6	0.7355	-1.0492	0.581126	-1.04	0.6455	-1.07	0.4726
ABA-regulated*	AT3G50400	GDSL-motif lipase/hydrolase family protein	1.00241	0.980776	1.06	0.8066	-1.06	0.7704	-1.22843	0.16643	1.22	0.0677	1.19	0.0618
ABA-regulated*	AT3G09910	AtRABC2b/AtRab18C (Arabidopsis Rab GTPase homolog C2b); GTP binding	-1.01134	0.963631	1.23	0.6439	1.13	0.3942	1.17968	0.110029	-1.16	0.366	1.02	0.8958
ABA-regulated*	AT3G23920	BMY7/TR-BAMY (beta-amylase 7); beta-amylase	1.00386	0.987186	-1.61	0.017	-1.23	0.8064	1.11676	0.171358	1.94	1.95e-05	1.9	9.52e-05
ABA-regulated*	AT4G09600	GASA3 (GAST1 PROTEIN HOMOLOG 3)	-1.07756	0.408518	1.06	0.1797	1.12	0.2398	1.18058	0.18252	-1.06	0.5467	-1.11	0.3099
ABA-regulated*	AT2G02710	PAC motif-containing protein	-1.18875	0.788451	-1.13	0.6847	1.03	0.9687	1.27496	0.0206082	-1.64	0.0155	-1.13	0.0572
ABA-regulated*	AT1G62510	protease inhibitor/seed storage/lipid transfer protein (LTP) family protein	1.6158	0.0070317	1.08	0.1253	1.13	0.0476	1.03969	0.727452	1.22	0.049	1.11	0.5387
ABA-regulated*	AT1G69490	NAP (NAC-LIKE, ACTIVATED BY AP3/PI); transcription factor	1.34224	0.543043	1.52	0.1852	1.2	0.3474	1.53219	0.0475485	1.06	0.6335	1.04	0.1707
ABA-regulated*	AT1G17020	SRG1 (SENESCENCE-RELATED GENE 1); oxidoreductase, acting on paired donors, with incorporation or reduction of molecular oxygen, 2-oxoglutarate as one donor, and incorporation of one atom each of oxygen into both donors	-1.45717	0.305446	1.13	0.711	1.2	0.7041	-1.13457	0.483545	1.11	0.2623	1.29	0.1447
ABA-regulated*	AT4G17550	transporter-related	1.96559	0.00859334	-1.45	0.0244	-1.49	0.2068	1.1924	0.121312	1.1	0.6726	1.16	0.4883
ABA-regulated*	AT2G28400	similar to unknown protein [Arabidopsis thaliana] (TAIR:AT5G60680.1); similar to Protein of unknown function DUF584 [Medicago truncatula] (GB:ABE80969.1); contains InterPro domain Protein of unknown function DUF584; (InterPro:IPR007608)	2.03855	0.0142054	-1.15	0.8002	1.19	0.063	-1.22639	0.160857	1.41	0.3756	1.33	0.1522
ABA-regulated*	AT1G51140	basic helix-loop-helix (bHLH) family protein	1.11228	0.319732	2.94	0.0741	3.95	0.0063	1.35817	0.016823	-1.08	0.4395	1.03	0.7721
ABA-regulated*	AT4G38400	ATEXLA2 (ARABIDOPSIS THALIANA EXPANSIN-LIKE A2)	1.48055	0.177436	1.13	0.2657	1.53	0.1605	-1.0046	0.954692	-1.03	0.8411	-1.12	0.3061
ABA-regulated*	AT1G61890	MATE efflux family protein	1.02369	0.834567	1.02	0.517	2.75	0.6225	1.34961	0.154369	1.7	0.2702	1.21	0.5973
ABA-regulated*	AT1G04220	beta-ketoacyl-CoA synthase, putative	1.83148	0.0712839	-1.46	0.2523	-1.29	0.7277	-1.10905	0.570119	1.24	0.1192	1.13	0.1984
ABA-regulated*	AT1G55760	BTB/POZ domain-containing protein	-1.1186	0.0655317	1.04	0.681	1.17	0.2997	-1.02181	0.81006	1.08	0.2442	1.17	0.2597
ABA-regulated*	AT2G22240	inositol-3-phosphate synthase isozyme 2 / myo-inositol-1-phosphate synthase 2 / MI-1-P synthase 2 / IPS 2	-1.46401	0.128229	-1.35	0.1553	-1.27	0.6708	-1.53659	0.0545005	-1.13	0.3725	-1.25	0.1704
ABA-regulated*	AT2G02990	RNS1 (RIBONUCLEASE 1); endoribonuclease	1.1612	0.745521	1.11	0.4662	1.5	0.3983	-1.08419	0.690534	1.06	0.9226	1.01	0.9499
ABA-regulated*	AT5G20830	SUS1 (SUCROSE SYNTHASE 1); UDP-glycosyltransferase/ sucrose synthase	1.44017	0.564348	-1.13	0.9003	1.63	0.3108	1.47132	0.0283201	-1.36	0.0286	-1.24	0.0596
ABA-regulated*	AT1G72770	HAB1 (HOMOLOGY TO ABI1); protein phosphatase type 2C	1.30723	0.414401	-2.3	8.35e-06	-1.88	3.11e-05	1.12687	0.204572	-1.15	0.1813	-1.16	0.4932
ABA-regulated*	AT4G35190	similar to unknown protein [Arabidopsis thaliana] (TAIR:AT2G37210.1); similar to Conserved hypothetical protein 730 [Medicago truncatula] (GB:ABD32794.1); contains InterPro domain Conserved hypothetical protein 730; (InterPro:IPR005269)	-1.34966	0.361494	-1.17	0.0887	-1.04	0.6824	1.10372	0.410514	-1.01	0.9404	-1.06	0.7324
ABA-regulated*	AT1G69480	EXS family protein / ERD1/XPR1/SYG1 family protein	1.73908	0.0865169	-1.02	0.9459	1.18	0.1834	-1.19531	0.0302984	-1.12	0.2871	-1.07	0.611
ABA-regulated*	AT1G08920	sugar transporter, putative	1.14421	0.459891	1.18	0.6694	1.84	0.0523	-1.04561	0.763122	4.15	9.51e-08	4.94	1.7e-08
ABA-regulated*	AT1G73480	hydrolase, alpha/beta fold family protein	1.28641	0.172189	-8.56	0.0197	-1.06	0.6847	1.33719	0.244866	1.28	0.1494	1.44	0.0248
ABA-regulated*	AT3G14280	similar to hypothetical protein MtrDRAFT_AC157534g12v1 [Medicago truncatula] (GB:ABE86457.1)	1.0955	0.81146	-1.12	0.2839	-1.47	0.0468	-1.29648	0.0157871	-1.02	0.7496	-1.06	0.5977
ABA-regulated*	AT1G77120	ADH1 (ALCOHOL DEHYDROGENASE 1); alcohol dehydrogenase	1.28777	0.436902	1.06	0.5117	1.24	0.7021	1.10767	0.529488	-1.11	0.5983	1.16	0.8641
ABA-regulated*	AT5G53990	glycosyltransferase family protein	1.00627	0.920697	1.04	0.7735	1.07	0.6955	1.19743	0.277277	1.05	0.6934	1.01	0.8572
ABA-regulated*	AT3G63060	circadian clock coupling factor, putative	-1.34903	0.145576	-1.08	0.5623	1.11	0.2666	-1.07209	0.234515	1.09	0.3769	1	0.9227
ABA-regulated*	AT2G42530	cold-responsive protein / cold-regulated protein (cor15b)	1.64263	0.0263409	1.24	0.387	1.32	0.6786	1.10585	0.542418	-1.05	0.6812	1.01	0.842
ABA-regulated*	AT3G57010	strictosidine synthase family protein	1.08027	0.787443	1.1	0.5921	1.25	0.3069	-1.26291	0.166207	1.1	0.0954	1.45	0.0592
ABA-regulated*	AT5G14470	GHMP kinase-related	-1.28848	0.459216	-1.12	0.1376	-1.13	0.3079	1.23326	0.111034	-1.09	0.6343	-1.1	0.4747
ABA-regulated*	AT4G21020	late embryogenesis abundant domain-containing protein / LEA domain-containing protein	1.07867	0.32512	-1.02	0.7594	1.09	0.1408	1.03761	0.439087	-1	0.9788	1.05	0.8909
ABA-regulated*	AT5G15190	unknown protein	2.40588	0.0444992	1.02	0.2676	1.01	0.2897	1.09827	0.402078	-1.49	0.0118	-1.27	0.0714
ABA-regulated*	AT5G04340	C2H2; nucleic acid binding / transcription factor/ zinc ion binding	1.48148	0.12856	-1.15	0.1609	-1.19	0.1382	1.14433	0.184655	-1.03	0.949	1.02	0.8646
ABA-regulated*	AT4G21440	ATM4/ATMYB102 (ARABIDOPSIS MYB-LIKE 102); DNA binding / transcription factor	-1.48445	0.168225	1.04	0.7074	-1.08	0.9562	-1.07555	0.304354	1.02	0.8921	-1.13	0.2185
ABA-regulated*	AT1G53270	ABC transporter family protein	1.10228	0.767592	1.3	0.4437	1.5	0.6733	1.27002	0.211538	1.15	0.4409	1.4	0.8287
ABA-regulated*	AT1G02205	CER1 (ECERIFERUM 1)	1.08415	0.734182	1.79	0.7234	2.41	0.3348	-1.06518	0.610576	-1	0.77	1.17	0.1994
ABA-regulated*	AT1G02205	CER1 (ECERIFERUM 1)	1.08415	0.734182	1.79	0.7234	2.41	0.3348	-1.06518	0.610576	-1	0.77	1.17	0.1994
ABA-regulated*	AT1G80110	ATPP2-B11	1.87311	0.0272539	-1.37	0.1622	-1.39	0.9458	-1.1164	0.37553	1.01	0.9653	-1.01	0.9786
ABA-regulated*	AT4G40010	SNRK2-7/SNRK2.7/SRK2F (SNF1-RELATED PROTEIN KINASE 2-7, SNF1-RELATED PROTEIN KINASE 2.7); kinase	-1.28303	0.410529	-1.1	0.7332	-1.18	0.9659	-1.09258	0.630919	-1.31	0.324	-1.4	0.0569
ABA-regulated*	AT3G11410	AHG3/ATPP2CA (ARABIDOPSIS THALIANA PROTEIN PHOSPHATASE 2CA); protein binding / protein phosphatase type 2C	1.27142	0.0675196	1.11	0.5693	1.15	0.5044	-1.18672	0.21332	1.27	0.0966	1.26	0.0608
ABA-regulated*	AT5G01300	phosphatidylethanolamine-binding family protein	-1.09829	0.238136	-1.14	0.2007	-1.08	0.3386	-1.09252	0.115408	1.12	0.486	1.3	0.7325
ABA-regulated*	AT5G28510	glycosyl hydrolase family 1 protein	1.1481	0.0932336	1.03	0.8088	1.18	0.7802	-1.15303	0.463827	1.16	0.5402	1.42	0.057
ABA-regulated*	AT3G14440	NCED3 (NINE-CIS-EPOXYCAROTENOID DIOXYGENASE3)	1.15651	0.364593	-1.13	0.5646	1.3	0.3336	1.21694	0.0861558	1.11	0.1588	1.18	0.3658
ABA-regulated*	AT4G24000	ATCSLG2 (Cellulose synthase-like G2); transferase/ transferase, transferring glycosyl groups	-1.81566	0.4242	-1.14	0.657	-1.09	0.8379	-1.04453	0.735045	-1.1	0.9008	1.08	0.641
ABA-regulated*	AT3G11430	ATGPAT5/GPAT5 (GLYCEROL-3-PHOSPHATE ACYLTRANSFERASE 5); 1-acylglycerol-3-phosphate O-acyltransferase/ acyltransferase/ organic anion transporter	-1.05792	0.824492	1.01	0.8067	1.06	0.9473	-1.02442	0.907029	-1.05	0.968	-1.07	0.6635
ABA-regulated*	AT5G45630	similar to unknown protein [Arabidopsis thaliana] (TAIR:AT4G18980.1); similar to hypothetical protein MBP_91N22.56 [Musa balbisiana] (GB:ABF70130.1); contains InterPro domain Protein of unknown function DUF584; (InterPro:IPR007608)	1.36175	0.244981	-1.04	0.5781	-1.01	0.8691	1.05439	0.319768	1.02	0.4006	1.13	0.2197
ABA-regulated*	AT1G73390	similar to unknown protein [Arabidopsis thaliana] (TAIR:AT1G17940.1); similar to unknown protein [Oryza sativa (japonica cultivar-group)] (GB:BAD23062.1); contains domain PCD6 INTERACTING PROTEIN-RELATED (PTHR23030)	1.90391	0.0194587	-2.01	0.0404	-1.46	0.6676	1.25027	0.215041	1.78	0.0009	1.78	0.0004
ABA-regulated*	AT1G68500	unknown protein	8.8545	0.031289	-1.05	0.9584	-1.04	0.5158	1.0244	0.801244	1.07	0.6932	1.06	0.6023
ABA-regulated*	AT1G20030	pathogenesis-related thaumatin family protein	1.52162	0.197078	1.18	0.2346	1.2	0.4908	-1.01509	0.686234	-1.09	0.4326	-1.22	0.0941
ABA-regulated*	AT2G21820	similar to seed maturation protein PM41, putative [Medicago truncatula] (GB:ABE86900.1)	-1.06021	0.463675	-1.12	0.0295	-1.2	0.0106	1.09988	0.388858	-1.21	0.0297	-1.2	0.0583
ABA-regulated*	AT1G09500	cinnamyl-alcohol dehydrogenase family / CAD family	-2.26061	0.272866	-1.25	0.3074	1.01	0.4855	-1.00983	0.898805	1.05	0.5453	-1.06	0.554
ABA-regulated*	AT1G02660	lipase class 3 family protein	1.2893	0.206396	1.08	0.5717	1.52	0.2046	1.10744	0.512865	1.85	0.1755	1.93	0.2651
ABA-regulated*	AT4G19230	CYP707A1 (cytochrome P450, family 707, subfamily A, polypeptide 1); oxygen binding	1.09698	0.586914	-1.16	0.5392	1.37	0.1586	-1.134	0.396267	1.28	0.0256	1.46	0.0066
ABA-regulated*	AT1G21410	F-box family protein	1.07487	0.703494	-1.37	0.043	-1.11	0.3335	1.15517	0.362327	1.01	0.9597	-1.07	0.5352
ABA-regulated*	AT1G54540	similar to harpin-induced protein-related / HIN1-related / harpin-responsive protein-related [Arabidopsis thaliana] (TAIR:AT1G65690.1); similar to Os04g0677300 [Oryza sativa (japonica cultivar-group)] (GB:NP_001054263.1); similar to unknown pollen protein [Petunia integrifolia subsp. inflata] (GB:AAS90599.1); contains InterPro domain Harpin-induced 1; (InterPro:IPR010847)	-1.17369	0.142023	-1.11	0.5956	-1.23	0.131	-1.07582	0.544154	1.09	0.9818	1.03	0.7884
ABA-regulated*	AT2G25625	similar to Os05g0575000 [Oryza sativa (japonica cultivar-group)] (GB:NP_001056395.1)	-2.43785	0.0366884	1.11	0.1292	1.16	0.2751	-1.09941	0.320212	-1.01	0.7869	1	0.9041
ABA-regulated*	AT4G12430	trehalose-6-phosphate phosphatase, putative	-1.1138	0.698173	-1.01	0.9329	-1.17	0.4519	1.06442	0.671247	3.9	0.0004	6.16	0.0003
ABA-regulated*	AT1G43160	RAP2.6 (related to AP2 6); DNA binding / transcription factor	1.37314	0.50623	-1.05	0.9764	2.94	0.2831	-1.04954	0.724031	2.05	0.0487	2.38	0.0466
ABA-regulated*	AT5G37300	similar to unknown protein [Arabidopsis thaliana] (TAIR:AT2G38995.1); similar to Protein of unknown function DUF1298 [Medicago truncatula] (GB:ABE82755.1); contains InterPro domain Protein of unknown function UPF0089; (InterPro:IPR004255); contains InterPro domain Protein of unknown function DUF1298; (InterPro:IPR009721)	1.49506	0.125736	-1.15	0.5856	-1.16	0.4858	1.10739	0.257966	-1.05	0.8677	-1.19	0.3303
ABA-regulated*	AT1G21790	similar to Os01g0869600 [Oryza sativa (japonica cultivar-group)] (GB:NP_001044928.1); similar to unknown protein [Oryza sativa (japonica cultivar-group)] (GB:BAD81707.1); contains InterPro domain TRAM, LAG1 and CLN8 homology; (InterPro:IPR006634)	1.59818	0.0981944	1.73	0.0196	1.66	0.0198	-1.00327	0.960346	1.16	0.3433	1.13	0.4677
ABA-regulated*	AT4G28110	AtMYB41 (myb domain protein 41); DNA binding / transcription factor	-1.19781	0.24507	1.03	0.6894	1.05	0.7737	-1.03794	0.80234	1.32	0.0582	1.06	0.6917
ABA-regulated*	AT4G26080	ABI1 (ABA INSENSITIVE 1); calcium ion binding / protein phosphatase type 2C	1.22449	0.250634	-2.07	0.0004	-1.21	0.5396	1.26369	0.0580772	1.07	0.3801	1.11	0.2229
ABA-regulated*	AT1G02820	late embryogenesis abundant 3 family protein / LEA3 family protein	1.99192	0.0799399	-3.31	0.0001	-2.99	0.0008	1.10806	0.280889	-1.12	0.3299	-1.25	0.0705
ABA-regulated*	AT4G12580	unknown protein	1.0015	0.993583	1.22	0.2175	-1.03	0.9959	-1.17929	0.229488	-1.24	0.0403	-1.33	0.0139
ABA-regulated*	AT4G05100	AtMYB74 (myb domain protein 74); DNA binding / transcription factor	1.26546	0.445715	1.01	0.8285	1.06	0.4756	-1.12554	0.217618	1.02	0.823	-1.07	0.5844
ABA-regulated*	AT3G28007	nodulin MtN3 family protein	1.72986	0.101471	1.03	0.6697	-1.01	0.5849	1.08622	0.329824	1.08	0.4806	1.07	0.6022
ABA-regulated*	AT1G80160	lactoylglutathione lyase family protein / glyoxalase I family protein	-4.64125	0.239441	1.1	0.594	1.32	0.9539	1.16098	0.596258	1.12	0.8041	-1	0.9756
ABA-regulated*	AT5G13330	RAP2.6L (related to AP2 6L); DNA binding / transcription factor	-1.03614	0.932594	-1.26	0.3438	1.02	0.9445	-1.0858	0.609768	-1.14	0.1245	1.03	0.7405
ABA-regulated*	AT4G28040	nodulin MtN21 family protein	-1.51886	0.110043	-1.08	0.2681	-1.05	0.4161	1.74586	0.000252908	-1.56	0.0009	-1.62	0.0025
ABA-regulated*	AT5G01520	zinc finger (C3HC4-type RING finger) family protein	1.86448	0.00178891	-1.11	0.726	-1.06	0.8425	1.19804	0.0520856	-1.58	0.0136	-1.21	0.3577
ABA-regulated*	AT2G39350	ABC transporter family protein	-1.33533	0.321848	1.09	0.422	1.04	0.6688	1.04521	0.702745	1.04	0.3652	1.09	0.5145
ABA-regulated*	AT3G13672	seven in absentia (SINA) family protein	-1.08031	0.483651	1.27	0.1583	1.23	0.2616	-1.19186	0.0689098	-1.05	0.5785	-1.08	0.1982
ABA-regulated*	AT1G48100	glycoside hydrolase family 28 protein / polygalacturonase (pectinase) family protein	1.94423	0.146566	-6.99	7.55e-07	-5.09	9.44e-06	1.27975	0.251314	-1.04	0.3445	1.05	0.9463
ABA-regulated*	AT5G43840	AT-HSFA6A (Arabidopsis thaliana heat shock transcription factor A6A); DNA binding / transcription factor	-1.04912	0.776231	-1.05	0.6117	1.18	0.4076	1.02926	0.695708	-1.2	0.4729	-1.17	0.144
ABA-regulated*	AT5G11110	ATSPS2F (sucrose phosphate synthase 2F); sucrose-phosphate synthase	1.073	0.348902	1.01	0.815	1.01	0.7713	-1.40597	0.0915731	1.25	0.1351	1.39	0.1292
ABA-regulated*	AT4G39670	similar to ACD11 (ACCELERATED CELL DEATH 11) [Arabidopsis thaliana] (TAIR:AT2G34690.1); similar to Os03g0710700 [Oryza sativa (japonica cultivar-group)] (GB:NP_001051050.1); similar to expressed protein [Oryza sativa (japonica cultivar-group)] (GB:ABF98504.1); contains domain GLYCOLIPID TRANSFER PROTEIN-RELATED (PTHR10219)	1.10892	0.481783	1.01	0.561	-1.02	0.5383	1.3272	0.0307496	-1.08	0.6783	-1.13	0.1854
ABA-regulated*	AT3G05640	protein phosphatase 2C, putative / PP2C, putative	1.53075	0.127762	1.66	0.4932	2.08	0.1244	1.17506	0.466078	1.09	0.5788	1.11	0.4822
ABA-regulated*	AT3G03470	CYP89A9 (cytochrome P450, family 87, subfamily A, polypeptide 9); oxygen binding	-1.01368	0.951955	-3.2	5.32e-05	-2.67	0.0003	1.05947	0.783872	-1.18	0.146	-1.18	0.2362
ABA-regulated*	AT3G08860	alanine--glyoxylate aminotransferase, putative / beta-alanine-pyruvate aminotransferase, putative / AGT, putative	1.22614	0.460053	-1.01	0.7681	1.14	0.4904	1.06014	0.719627	-1.48	0.043	-1.33	0.1272
ABA-regulated*	AT3G61890	ATHB-12 (ARABIDOPSIS THALIANA HOMEOBOX PROTEIN 1); transcription factor	1.51604	0.0177245	-3.06	1.75e-05	-2.23	0.0004	-1.01584	0.86954	-1.01	0.6606	1.03	0.4806
ABA-regulated*	AT3G50970	LTI30/XERO2 (LOW TEMPERATURE-INDUCED 30)	2.03747	0.00780105	1.17	0.9383	1.47	0.4593	-1.39639	0.0268853	3.4	0.0034	3.26	0.0026
ABA-regulated*	AT3G56260	similar to unknown protein [Arabidopsis thaliana] (TAIR:AT2G40475.1)	1.95925	0.0626476	-1.93	0.0072	-1.02	0.2993	-1.03168	0.677094	-1.03	0.544	1	0.8441
ABA-regulated*	AT5G24080	protein kinase family protein	-1.14736	0.506415	-1.03	0.7626	-1.11	0.3038	-1.01883	0.785704	-1.02	0.8329	1.02	0.825
ABA-regulated*	AT5G66780	similar to unknown [Ammopiptanthus mongolicus] (GB:AAW33981.1)	-1.64706	0.000409732	1.1	0.7565	-1.08	0.911	1.05123	0.744359	-1.01	0.946	-1.03	0.8547
ABA-regulated*	AT5G22460	esterase/lipase/thioesterase family protein	1.15505	0.26947	1.17	0.6132	1.96	0.0016	-1.0217	0.806153	-1.09	0.5188	1.03	0.7288
ABA-regulated*	AT1G75880	family II extracellular lipase 1 (EXL1)	-1.22827	0.348838	1.17	0.4322	-1.02	0.7875	1.15457	0.416228	-1	0.9822	-1.04	0.7357
ABA-regulated*	AT4G33550	lipid binding	-1.1434	0.616592	-1.01	0.3682	1	0.4561	1.12934	0.380755	1.03	0.4019	1.09	0.5613
ABA-regulated*	AT1G14730	similar to ACYB-2 (Arabidopsis cytochrome b561 -2), carbon-monoxide oxygenase [Arabidopsis thaliana] (TAIR:AT4G25570.1); similar to cytochrome [Mesembryanthemum crystallinum] (GB:AAD11424.1); contains InterPro domain Cytochrome b561 / ferric reductase transmembrane; (InterPro:IPR006593); contains InterPro domain Cytochrome b561; (InterPro:IPR004877)	1.11758	0.557987	1.07	0.864	1.07	0.4138	-1.53178	0.0692642	-1.07	0.4244	-1.17	0.2279
ABA-regulated*	AT3G12510	similar to AGL56 (AGAMOUS LIKE-56), DNA binding / transcription factor [Arabidopsis thaliana] (TAIR:AT1G60880.1); similar to At3g12510-like protein [Boechera stricta] (GB:ABB89768.1); contains domain MADS BOX PROTEIN (PTHR11945); contains domain MADS BOX PROTEIN (PTHR11945:SF13)	1.89646	0.0563135	-1.03	0.4846	1.16	0.3241	-1.04392	0.716839	-1.05	0.7594	-1.19	0.5418
ABA-regulated*	AT3G58450	universal stress protein (USP) family protein	1.01602	0.866531	-1.07	0.7895	1.04	0.8411	1.02788	0.808473	-1.06	0.6017	-1.17	0.1485
ABA-regulated*	AT1G62570	flavin-containing monooxygenase family protein / FMO family protein	2.55419	0.0670675	-1.01	0.612	-1.09	0.3729	1.02685	0.870322	1.71	0.0003	1.67	0.0001
ABA-regulated*	AT5G05220	unknown protein	1.31022	0.127801	1.13	0.9121	1.13	0.3499	-1.05294	0.418294	-1.17	0.2039	-1.07	0.6046
ABA-regulated*	AT2G43570	chitinase, putative	-1.67895	0.35502	1.46	0.3391	1.42	0.0778	1.01376	0.885136	-1.01	0.5006	-1.41	0.0099
ABA-regulated*	AT2G31980	cysteine proteinase inhibitor-related	-1.0821	0.514148	-1.02	0.754	-1.06	0.4638	-1.10059	0.261688	1.01	0.7094	-1.02	0.7926
ABA-regulated*	AT3G48510	similar to unknown protein [Arabidopsis thaliana] (TAIR:AT5G63350.1); similar to hypothetical protein MtrDRAFT_AC135505g13v1 [Medicago truncatula] (GB:ABE82027.1)	1.01737	0.7854	-1	0.6349	-1.07	0.8468	-1.10287	0.361816	1.05	0.6451	1.16	0.4465
ABA-regulated*	AT1G51090	heavy-metal-associated domain-containing protein	3.859	0.00445605	-1.45	0.3189	1.15	0.8202	-1.15804	0.143224	-1.07	0.8692	1.06	0.6942
ABA-regulated*	AT1G10585	transcription factor	4.59664	0.000762967	-1.03	0.6857	-1	0.8234	1.05282	0.506718	-1.02	0.9647	1.02	0.4092
ABA-regulated*	AT4G27410	RD26 (RESPONSIVE TO DESSICATION 26); transcription factor	1.32181	0.411864	-1.02	0.4311	1.61	0.291	1.17319	0.150671	1.77	0.0557	1.98	0.0388
ABA-regulated*	AT1G77450	ANAC032 (Arabidopsis NAC domain containing protein 32); transcription factor	1.39768	0.103691	-1.45	0.1052	1.23	0.1252	-1.01952	0.921025	1.02	0.9042	1.23	0.4363
ABA-regulated*	AT2G37770	aldo/keto reductase family protein	-1.19405	0.759322	1.19	0.1439	1.1	0.9168	-1.03593	0.6738	-1.02	0.8644	-1	0.6415
ABA-regulated*	AT1G52560	26.5 kDa class I small heat shock protein-like (HSP26.5-P)	-1.19548	0.395886	-1.33	0.3113	-1.31	0.2626	-1.19663	0.158468	-1.01	0.9874	-1.13	0.4517
ABA-regulated*	AT3G51750	similar to hypothetical protein MtrDRAFT_AC146554g6v1 [Medicago truncatula] (GB:ABE91100.1)	1.28375	0.172747	-1.04	0.5272	1.2	0.1178	-1.08858	0.58645	1.04	0.4124	1.05	0.6835
ABA-regulated*	AT1G22370	UDP-glucoronosyl/UDP-glucosyl transferase family protein	-1.07956	0.780139	-1.01	0.6618	1.16	0.654	-1.15339	0.187598	1.07	0.567	1.08	0.7672
ABA-regulated*	AT5G59320	LTP3 (LIPID TRANSFER PROTEIN 3); lipid binding	1.31408	0.201246	1.36	0.0465	1.38	0.1384	1.0027	0.988224	1.03	0.6955	-1.03	0.7615
ABA-regulated*	AT5G45690	similar to unknown protein [Arabidopsis thaliana] (TAIR:AT4G18920.1); similar to Os01g0749000 [Oryza sativa (japonica cultivar-group)] (GB:NP_001044244.1); similar to Os01g0728700 [Oryza sativa (japonica cultivar-group)] (GB:NP_001044131.1); similar to unnamed protein product [Asper (GB:BAE62990.1); contains InterPro domain Protein of unknown function DUF1264; (InterPro:IPR010686)	-1.16736	0.108632	1.06	0.6855	-1.07	0.3308	1.02425	0.826147	-1.08	0.5715	-1.29	0.0407
ABA-regulated*	AT2G18050	HIS1-3 (HISTONE H1-3); DNA binding	-1.2691	0.333959	-1.01	0.3946	-1.23	0.6647	-1.17445	0.441691	-1.27	0.1508	-1.33	0.0701
ABA-regulated*	AT4G31830	similar to conserved hypothetical protein [Medicago truncatula] (GB:ABE93904.1)	1.05446	0.564064	1.02	0.7373	-1.02	0.9582	-1.09809	0.301975	-1.15	0.4405	-1.16	0.217
ABA-regulated*	AT1G69260	similar to unknown protein [Arabidopsis thaliana] (TAIR:AT1G13740.1); similar to Os07g0602900 [Oryza sativa (japonica cultivar-group)] (GB:NP_001060209.1); similar to expressed protein [Oryza sativa (japonica cultivar-group)] (GB:ABF94628.1); similar to Os03g0419100 [Oryza sativa (japonica cultivar-group)] (GB:NP_001050378.1); contains InterPro domain Protein of unknown function DUF1675; (InterPr…	1.05513	0.859346	-1.59	9.22e-05	-1.03	0.9378	1.06056	0.538833	1.11	0.5688	-1.16	0.6833
ABA-regulated*	AT5G39520	similar to unknown protein [Arabidopsis thaliana] (TAIR:AT5G39530.1); similar to hypothetical protein MtrDRAFT_AC119412g1v1 [Medicago truncatula] (GB:ABE86761.1)	-2.09107	0.257112	-1.36	0.0354	-1.07	0.4027	1.01355	0.878409	1.04	0.677	-1.11	0.6887
ABA-regulated*	AT5G57810	TET15 (TETRASPANIN15)	-1.06075	0.731712	-1.01	0.8264	1.01	0.8693	-1.06527	0.550237	-1.05	0.6558	-1.08	0.9234
ABA-regulated*	AT1G31750	proline-rich family protein	-1.2196	0.250201	-1.06	0.7753	-1.16	0.749	-1.0318	0.775665	-1.5	0.0242	-1.3	0.0607
ABA-regulated*	AT1G68620	similar to unknown protein [Arabidopsis thaliana] (TAIR:AT5G16080.1); similar to CXE carboxylesterase [Actinidia deliciosa] (GB:ABB89015.1); contains InterPro domain Esterase/lipase/thioesterase; (InterPro:IPR000379); contains InterPro domain Alpha/beta hydrolase fold-3; (InterPro:IPR013094)	-2.33776	0.158201	-1.19	0.5507	-1.01	0.8549	1.0781	0.221279	-1.03	0.811	1.02	0.8452
ABA-regulated*	AT5G52310	COR78 (COLD REGULATED 78)	3.4783	0.00509261	1.02	0.3876	1.39	0.6139	1.35806	0.0422113	3.24	4.03e-06	2.88	1.32e-05
ABA-regulated*	AT2G46680	ATHB-7 (ARABIDOPSIS THALIANA HOMEOBOX 7); transcription factor	1.11639	0.36962	1.14	0.5685	1.26	0.1736	-1.05229	0.719478	1.24	0.0999	1.36	0.164
ABA-regulated*	AT5G07330	similar to unknown protein [Arabidopsis thaliana] (TAIR:AT1G63060.1); similar to unknown [Xerophyta humilis] (GB:AAT45004.1)	1.04465	0.778194	1.14	0.8002	1.11	0.8155	-1.11381	0.437282	-1.05	0.5792	-1.15	0.1554
ABA-regulated*	AT1G49450	transducin family protein / WD-40 repeat family protein	1.07297	0.678343	-1.57	0.0463	-1.23	0.9226	-1.33667	0.00765921	1.24	0.0184	2.36	0.0006
ABA-regulated*	AT3G24310	MYB305 (myb domain protein 305); DNA binding / transcription factor	1.52301	0.0211472	1.07	0.5519	1.22	0.4944	-1.06987	0.659082	1.03	0.486	1.19	0.5847
ABA-regulated*	AT4G33905	peroxisomal membrane protein 22 kDa, putative	2.80544	0.00393353	1.08	0.954	1.17	0.2578	1.10861	0.264184	-1.02	0.5763	-1.03	0.7887
ABA-regulated*	AT5G45310	similar to Os01g0962100 [Oryza sativa (japonica cultivar-group)] (GB:NP_001045475.1); similar to hypothetical protein [Oryza sativa (japonica cultivar-group)] (GB:BAC84156.1); contains InterPro domain Protein kinase PKN/PRK1, effector; (InterPro:IPR011072)	1.15069	0.0877285	1.04	0.7422	-1.1	0.5351	-1.13156	0.508935	-1.43	0.018	-1.53	0.0058
ABA-regulated*	AT2G41190	amino acid transporter family protein	2.16868	0.0295868	-1.02	0.9372	1.32	0.2603	1.21072	0.0134132	1.03	0.3014	1.21	0.3837
ABA-regulated*	AT3G29575	similar to unknown protein [Arabidopsis thaliana] (TAIR:AT1G13740.1); similar to Os07g0602900 [Oryza sativa (japonica cultivar-group)] (GB:NP_001060209.1); similar to expressed protein [Oryza sativa (japonica cultivar-group)] (GB:ABF94628.1); similar to Os03g0419100 [Oryza sativa (japonica cultivar-group)] (GB:NP_001050378.1); contains InterPro domain Protein of unknown function DUF1675; (InterPr…	-1.08078	0.747105	-1.24	0.3513	-1.09	0.6779	-1.10087	0.43315	-1.11	0.3804	1.14	0.1344
ABA-regulated*	AT5G50360	similar to unknown protein [Arabidopsis thaliana] (TAIR:AT5G63350.1); similar to hypothetical protein MtrDRAFT_AC135505g13v1 [Medicago truncatula] (GB:ABE82027.1)	1.80077	0.00682487	-1.05	0.7481	-1.04	0.7952	-1.09857	0.160541	-1.01	0.8233	-1.03	0.753
ABA-regulated*	AT3G22830	AT-HSFA6B (Arabidopsis thaliana heat shock transcription factor A6B); DNA binding / transcription factor	1.48719	0.0927045	1.02	0.4206	-1.14	0.5867	-1.08445	0.489205	-1.17	0.1905	-1.06	0.6069
ABA-regulated*	AT2G47780	rubber elongation factor (REF) protein-related	1.05917	0.455346	-1.05	0.8688	1.19	0.0423	-1.0118	0.910557	-1.05	0.6953	-1.12	0.8479
ABA-regulated*	AT3G55090	ABC transporter family protein	-1.04694	0.763001	1.06	0.2512	-1.02	0.6987	1.02586	0.911597	1.18	0.4926	1.52	0.0833
ABA-regulated*	AT2G37870	protease inhibitor/seed storage/lipid transfer protein (LTP) family protein	-1.21118	0.387314	1.06	0.5534	-1.04	0.6357	1.05341	0.416027	-1.21	0.1777	-1.26	0.0304
ABA-regulated*	AT1G04560	AWPM-19-like membrane family protein	1.07443	0.543756	1.09	0.4357	1.02	0.2763	1.00875	0.907826	-1.02	0.595	1.05	0.9711
ABA-regulated*	AT1G07430	protein phosphatase 2C, putative / PP2C, putative	1.81614	0.00416937	-1.19	0.1227	-1.01	0.654	1.12538	0.199777	1.03	0.8402	1.05	0.8527
ABA-regulated*	AT3G20300	extracellular ligand-gated ion channel	1.63788	0.00904054	1.17	0.3233	1.55	0.0797	1.08016	0.427548	1.05	0.697	-1.13	0.8925
ABA-regulated*	AT2G34610	similar to unknown protein [Arabidopsis thaliana] (TAIR:AT1G30190.1); similar to unnamed protein product [Tetraodon nigroviridis] (GB:CAG12037.1)	-1.23909	0.363888	1.09	0.3451	1.08	0.5686	-1.12681	0.413674	1.63	6.49e-05	1.28	0.0238
ABA-regulated*	AT5G59220	protein phosphatase 2C, putative / PP2C, putative	-1.04039	0.9033	-1.08	0.9714	-1.2	0.4846	1.08536	0.326558	-1.2	0.1169	-1.19	0.1612
ABA-regulated*	AT3G02480	ABA-responsive protein-related	-2.11768	0.00492057	-1.01	0.6097	-1.19	0.2572	-1.04066	0.687298	1.28	0.0256	1.12	0.4359
ABA-regulated*	AT1G16850	similar to unknown protein [Arabidopsis thaliana] (TAIR:AT5G64820.1); similar to 80C09_13 [Brassica rapa subsp. pekinensis] (GB:AAZ41824.1)	4.30865	0.00594486	-1.02	0.8297	-1.04	0.3733	1.01967	0.927953	1.41	0.0308	1.44	0.0062
ABA-regulated*	AT5G66400	RAB18 (RESPONSIVE TO ABA 18)	-1.20176	0.422274	1.02	0.7873	1.04	0.3188	-1.06104	0.595557	-1.14	0.3472	-1.1	0.3318
ABA-regulated*	AT2G29380	protein phosphatase 2C, putative / PP2C, putative	-1.29412	0.060298	-1.08	0.8388	-1.12	0.8165	-1.14815	0.182838	-1.26	0.1602	-1.4	0.0171
ABA-regulated*	AT4G02280	SUS3; UDP-glycosyltransferase/ sucrose synthase/ transferase, transferring glycosyl groups	1.00412	0.97853	-1.17	0.7372	-1.25	0.3861	-1.02544	0.779668	-1.19	0.1652	-1.07	0.5699
ABA-regulated*	AT2G42540	COR15A (COLD-REGULATED 15A)	1.37128	0.050561	1.06	0.5212	1.23	0.7447	1.54232	0.3005	-1.2	0.6011	1.06	0.3232
ABA-regulated*	AT5G57050	ABI2 (ABA INSENSITIVE 2); protein phosphatase type 2C	1.55365	0.0519751	-1.11	0.8101	1	0.6932	1.00046	0.996369	-1.11	0.3296	-1.22	0.0947
ABA-regulated*	AT1G03790	zinc finger (CCCH-type) family protein	-1.40383	0.232829	-1.05	0.7325	1.16	0.1891	1.0301	0.810868	-1.16	0.1307	-1.02	0.6798
ABA-regulated*	AT3G15670	late embryogenesis abundant protein, putative / LEA protein, putative	1.14217	0.715559	-1.06	0.8283	-1.01	0.6523	1.07234	0.582254	1.03	0.852	-1.16	0.4773
ABA-regulated*	AT1G60190	armadillo/beta-catenin repeat family protein / U-box domain-containing protein	1.35395	0.0245111	-1.56	0.0084	-1.53	0.0129	1.04992	0.518163	1.14	0.3986	-1.05	0.7002
ABA-regulated*	AT2G47770	benzodiazepine receptor-related	1.42408	0.150915	1.16	0.1095	1.2	0.9218	1.04973	0.341457	1.02	0.8962	-1.05	0.6221
ABA-regulated*	AT1G24600	similar to unknown protein [Arabidopsis thaliana] (TAIR:AT1G67920.1)	-1.04013	0.868651	1.05	0.3954	1.12	0.3542	-1.20547	0.17793	-1.01	0.9503	-1.25	0.0861
ABA-regulated*	AT5G04370	S-adenosyl-L-methionine:carboxyl methyltransferase family protein	-1.28558	0.26176	1.15	0.0597	1.9	0.1131	-1.04346	0.742141	-1.08	0.5014	-1.08	0.8445
ABA-regulated*	AT2G33380	RD20 (RESPONSIVE TO DESSICATION 20); calcium ion binding	-1.17026	0.513161	-1.07	0.4145	1.66	0.5581	1.08163	0.293785	-1.11	0.4672	-1.1	0.3236
ABA-regulated*	AT5G62490	ATHVA22B (Arabidopsis thaliana HVA22 homologue B)	-1.1836	0.0821429	1.15	0.3198	1.11	0.3368	-1.00148	0.993522	-1.14	0.3778	-1.09	0.528
ABA-regulated*	AT1G05100	MAPKKK18 (Mitogen-activated protein kinase kinase kinase 18); kinase	-1.26838	0.0318171	1.09	0.6327	1.17	0.6634	1.0609	0.626101	1.06	0.6993	1	0.5533
ABA-regulated*	AT5G28520	similar to jacalin lectin family protein [Arabidopsis thaliana] (TAIR:AT1G33790.1); similar to jasmonate inducible protein [Brassica napus] (GB:CAA72271.1); contains InterPro domain Jacalin-related lectin; (InterPro:IPR001229)	1.05791	0.657468	-1.03	0.8334	1.11	0.505	-1.11022	0.341003	1.19	0.3473	-1.02	0.9215
ABA-regulated*	AT1G52690	late embryogenesis abundant protein, putative / LEA protein, putative	1.10567	0.767308	1.05	0.6065	-1.04	0.5319	1.00934	0.820652	-1.02	0.8704	1.04	0.7437
ABA-regulated*	AT5G13170	nodulin MtN3 family protein	1.30043	0.721634	1.13	0.8418	-1.08	0.2855	-1.2304	0.0826654	1.06	0.8484	-1.04	0.7982
ABA-regulated*	AT5G52300	RD29B (RESPONSIVE TO DESSICATION 29B)	2.04143	0.146034	-1.11	0.4393	1.04	0.9568	1.24456	0.0491891	-1.21	0.0463	-1.21	0.1517
ABA-regulated*	AT2G35300	late embryogenesis abundant group 1 domain-containing protein / LEA group 1 domain-containing protein	1.01429	0.791668	1.23	0.0437	-1.08	0.4498	-1.18896	0.249842	-1.14	0.2342	-1.16	0.6715
ABA-regulated*	AT1G73220	sugar transporter family protein	-1.09863	0.593762	-1.06	0.2315	-1.04	0.1775	-1.0811	0.51714	1.03	0.8211	1.24	0.0336
ABA-regulated*	AT5G06760	late embryogenesis abundant group 1 domain-containing protein / LEA group 1 domain-containing protein	-1.08126	0.760337	-1.12	0.4015	1.06	0.6524	-1.03037	0.737	1.12	0.3837	1.1	0.4694
ABA-regulated*	AT1G79520	cation efflux family protein	1.49683	0.109478	-1.15	0.3476	1.02	0.7703	-1.32601	0.136049	1.65	0.078	1.21	0.1297
ABA-regulated*	AT1G52890	ANAC019 (Arabidopsis NAC domain containing protein 19); transcription factor	1.66171	0.118978	-1.11	0.9628	1.07	0.0965	1.02147	0.910537	-1.28	0.0151	-1.49	0.0073
ABA-regulated*	AT5G59310	LTP4 (LIPID TRANSFER PROTEIN 4); lipid binding	1.00197	0.995948	-1.21	0.3399	-1.12	0.3094	1.01548	0.845971	1.11	0.3368	-1	0.3269
ABA-regulated*	AT1G56600	ATGOLS2 (ARABIDOPSIS THALIANA GALACTINOL SYNTHASE 2); transferase, transferring glycosyl groups / transferase, transferring hexosyl groups	2.0569	0.146285	-2.56	0.0006	-1.88	0.0108	1.37153	0.10915	1.32	0.0928	1.04	0.8171
ABA-regulated*	AT3G17520	late embryogenesis abundant domain-containing protein / LEA domain-containing protein	-1.00539	0.980488	1.08	0.5322	1.03	0.7367	1.12309	0.267958	-1.12	0.3757	-1.16	0.338
